# Supplementary material for: Translational derepression of Elavl4 isoforms at their alternative 5′ UTRs determines neuronal development
Source: Nat Commun. 2020 Apr 3;11:1674. doi: 10.1038/s41467-020-15412-8 (PMC7125149; doi:10.1038/s41467-020-15412-8)
Supplement: Supplementary file 3 — Supplementary Data 1 [file 41467_2020_15412_MOESM3_ESM.xlsx]

## Sheet: Up
isoform_id	E13_Polysomes,FPKM	E16_Polysomes,FPKM	log2_fold_change	p_value	q_value	symbol	description
NR_040725	0	1.88083	999999	5e-05	0.00018083	2610203C20Rik	RIKEN cDNA 2610203C20 gene
NR_045837	0	1.20492	999999	5e-05	0.00018083	9130227L01Rik	RIKEN cDNA 9130227L01 gene
NM_001162934	0	1.8454	999999	5e-05	0.00018083	Ctxn2	cortexin 2
NM_182808	0	1.1016	999999	5e-05	0.00018083	Fam19a1	family with sequence similarity 19, member A1
NM_001081672	0	0.839057	999999	5e-05	0.00018083	Fam43b	family with sequence similarity 43, member B
NM_010250	0	0.83133	999999	5e-05	0.00018083	Gabra1	gamma-aminobutyric acid (GABA) A receptor, subunit alpha 1
NM_080846	0	3.72268	999999	5e-05	0.00018083	Higd1b	HIG1 domain family, member 1B
NM_019457	0	1.46692	999999	5e-05	0.00018083	Lrrc6	leucine rich repeat containing 6 (testis)
NM_029303	0	0.824829	999999	5e-05	0.00018083	Pfn3	profilin 3
NM_008954	0	0.96894	999999	5e-05	0.00018083	Pspn	persephin
NM_009136	0	9.47904	999999	5e-05	0.00018083	Scrg1	scrapie responsive gene 1
NM_008011	0.0488042	1.34478	4.78422	0.01235	0.0277987	Fgfr4	fibroblast growth factor receptor 4
NM_010595	0.0455519	1.03154	4.50115	5e-05	0.00018083	Kcna1	potassium voltage-gated channel, shaker-related subfamily, member 1
NM_001166658	0.0584484	1.13756	4.28264	0.02	0.0426091	Cdr1	cerebellar degeneration related antigen 1
NM_001093778	0.219471	4.07953	4.2163	5e-05	0.00018083	Myt1l	myelin transcription factor 1-like
NM_028708	0.0777574	1.17642	3.91928	0.0018	0.00493898
NM_008859	0.0653494	0.955615	3.87018	0.0019	0.00518824	Prkcq	protein kinase C, theta
NM_011773	0.0725175	0.856015	3.56124	0.01925	0.0412102	Slc30a3	solute carrier family 30 (zinc transporter), member 3
NM_001007154	0.889653	9.61548	3.43404	0.0129	0.0288908	Phactr3	phosphatase and actin regulator 3
NM_027026	0.233325	2.51496	3.43012	0.00075	0.0022316	Lrrc46	leucine rich repeat containing 46
NM_053190	0.080281	0.845718	3.39705	0.00485	0.0120726	S1pr5	sphingosine-1-phosphate receptor 5
NM_001252665	0.503717	5.29506	3.39396	0.00645	0.0155853	Dmtn	dematin actin binding protein
NR_027881	0.119933	1.2563	3.38888	0.021	0.0444735
NM_025282	1.08846	10.3495	3.2492	5e-05	0.00018083	Mef2c	myocyte enhancer factor 2C
NM_008939	0.093115	0.862862	3.21204	0.0037	0.00946165	Prss12	protease, serine 12 neurotrypsin (motopsin)
NM_001177750	0.108356	0.920376	3.08645	0.01535	0.0337218	Gm10767	predicted gene 10767
NM_153089	2.07992	17.1439	3.04309	5e-05	0.00018083	Ppp1r16b	protein phosphatase 1, regulatory (inhibitor) subunit 16B
NM_027694	3.58358	29.5219	3.04231	5e-05	0.00018083	Golga7b	golgi autoantigen, golgin subfamily a, 7B
NM_018877	0.455824	3.73897	3.03609	0.0118	0.0267027	Setdb1	SET domain, bifurcated 1
NM_177225	0.211388	1.71635	3.02138	0.01535	0.0337218	Samd12	sterile alpha motif domain containing 12
NM_001195498	0.630282	5.02562	2.99523	0.00735	0.0175112	Dclk2	doublecortin-like kinase 2
NM_001145854	0.56021	4.45488	2.99135	5e-05	0.00018083	Pak6	p21 protein (Cdc42/Rac)-activated kinase 6
NM_001177657	0.127354	1.01093	2.98876	0.00105	0.00302995	Grin1	glutamate receptor, ionotropic, NMDA1 (zeta 1)
NM_027150	1.34722	10.0602	2.90061	5e-05	0.00018083	Mlip	muscular LMNA-interacting protein
NM_026955	0.126163	0.939637	2.89681	0.0072	0.0171904	Vstm5	V-set and transmembrane domain containing 5
NM_001039655	0.330841	2.46005	2.89448	0.0018	0.00493898	Rasgrf1	RAS protein-specific guanine nucleotide-releasing factor 1
NM_054055	0.185986	1.32966	2.83779	5e-05	0.00018083	Slc13a3	solute carrier family 13 (sodium-dependent dicarboxylate transporter), member 3
NM_001005748	5.17921	36.751	2.82698	5e-05	0.00018083
NM_001114079	0.343547	2.41877	2.81569	5e-05	0.00018083	Pabpc1l	poly(A) binding protein, cytoplasmic 1-like
NR_030700	0.15888	1.09723	2.78786	5e-05	0.00018083
NM_001013785	0.465332	2.95833	2.66845	0.0002	0.000663892	Akr1c19	aldo-keto reductase family 1, member C19
NM_009822	1.40529	8.70892	2.63162	5e-05	0.00018083	Runx1t1	runt-related transcription factor 1; translocated to, 1 (cyclin D-related)
NM_019958	0.427785	2.64936	2.63069	5e-05	0.00018083	Rgs17	regulator of G-protein signaling 17
NM_001111051	1.21197	7.48111	2.62589	5e-05	0.00018083	Dclk1	doublecortin-like kinase 1
NM_080644	0.214984	1.31337	2.61097	5e-05	0.00018083	Cacng5	calcium channel, voltage-dependent, gamma subunit 5
NM_020279	0.21733	1.3224	2.60519	5e-05	0.00018083	Ccl28	chemokine (C-C motif) ligand 28
NM_013710	0.212061	1.25313	2.56299	0.00625	0.0151493	Fgd2	FYVE, RhoGEF and PH domain containing 2
NM_029990	0.176637	1.01595	2.52398	0.00025	0.000815036
NM_010181	0.187399	1.05707	2.49589	5e-05	0.00018083	Fbn2	fibrillin 2
NM_010201	0.387925	2.16134	2.47808	5e-05	0.00018083	Fgf14	fibroblast growth factor 14
NM_001256886_1	0.197527	1.09967	2.47695	0.0014	0.00392991
NM_011319	1.97514	10.9393	2.46949	0.0046	0.0115103	Sars	seryl-aminoacyl-tRNA synthetase
NR_027959	0.227156	1.24101	2.44976	0.0106	0.0242658
NR_030712	0.293888	1.58107	2.42756	5e-05	0.00018083	3110099E03Rik	RIKEN cDNA 3110099E03 gene
NM_001199304	0.36456	1.95145	2.42032	5e-05	0.00018083	Atxn1	ataxin 1
NM_029198	0.338226	1.80243	2.41389	0.00045	0.00139898	4930538K18Rik	RIKEN cDNA 4930538K18 gene
NM_016894	0.239311	1.25181	2.38706	0.0003	0.000963747	Ramp1	receptor (calcitonin) activity modifying protein 1
NM_007695	0.183407	0.935693	2.35099	0.0065	0.0156903	Chil1	chitinase-like 1
NM_181752	0.2361	1.15782	2.29395	0.0078	0.0184683	Gpr135	G protein-coupled receptor 135
NM_001172424	0.857153	4.13002	2.26852	0.0002	0.000663892	Dhrs3	dehydrogenase/reductase (SDR family) member 3
NR_045633	0.277356	1.33448	2.26647	5e-05	0.00018083	Agtpbp1	ATP/GTP binding protein 1
NM_001177691	0.282246	1.34275	2.25017	0.00175	0.00481464	Gal3st1	galactose-3-O-sulfotransferase 1
NM_027529	1.18668	5.61298	2.24184	0.00065	0.00195797	6330409D20Rik	RIKEN cDNA 6330409D20 gene
NM_019670	0.244686	1.13768	2.21709	5e-05	0.00018083	Diap3	diaphanous homolog 3 (Drosophila)
NM_001172121	0.362721	1.67066	2.20349	0.01215	0.0274037	Rbms3	RNA binding motif, single stranded interacting protein
NR_045175	1.15138	5.28828	2.19944	0.00045	0.00139898	Smc2os	structural maintenance of chromosomes 2, opposite strand
NR_040316	0.321434	1.46539	2.18869	0.0004	0.00125607
NM_177829	0.38258	1.72361	2.1716	0.00765	0.018149	Spink10	serine peptidase inhibitor, Kazal type 10
NM_145704	1.01759	4.56533	2.16557	0.0206	0.0437337	Kcnip2	Kv channel-interacting protein 2
NM_007582	0.60483	2.71071	2.16407	0.0003	0.000963747	Cacng1	calcium channel, voltage-dependent, gamma subunit 1
NM_001164199	2.93627	13.0812	2.15544	0.00815	0.0191988	Prkacb	protein kinase, cAMP dependent, catalytic, beta
NM_008423	0.20746	0.899309	2.11598	0.0027	0.00712234	Kcnd1	potassium voltage-gated channel, Shal-related family, member 1
NM_018731	0.348718	1.50553	2.11014	5e-05	0.00018083	Atp4a	ATPase, H+/K+ exchanging, gastric, alpha polypeptide
NM_001033219	0.329731	1.41097	2.09733	0.0029	0.0075957	Slc45a4	solute carrier family 45, member 4
NM_001001178	0.258216	1.10171	2.0931	5e-05	0.00018083	Ccdc148	coiled-coil domain containing 148
NM_001005370	0.47462	2.0066	2.07991	0.0013	0.0036766	Spin2c	spindlin family, member 2C
NR_033569	0.218885	0.917853	2.06809	0.00175	0.00481464
NM_145448	0.219608	0.901947	2.03811	0.0003	0.000963747	9030617O03Rik	RIKEN cDNA 9030617O03 gene
NM_001013751	0.237152	0.961894	2.02007	0.0005	0.00154079	Syna	syncytin a
NM_001163748	1.90892	7.58919	1.99119	0.01775	0.0383578	Pde9a	phosphodiesterase 9A
NM_001164575	0.26387	1.04332	1.98328	0.0109	0.0248789	Zfp169	zinc finger protein 169
NR_040557	0.215358	0.849294	1.97953	0.018	0.0388405	Gm20754	predicted gene, 20754
NM_019695	3.66795	14.4649	1.97951	5e-05	0.00018083	Pard6a	par-6 family cell polarity regulator alpha
NM_153124	0.271593	1.0693	1.97715	0.0019	0.00518824	St8sia5	ST8 alpha-N-acetyl-neuraminide alpha-2,8-sialyltransferase 5
NM_001025572	0.242964	0.95286	1.97152	5e-05	0.00018083	Ankrd12	ankyrin repeat domain 12
NM_028941	3.20655	12.498	1.9626	0.02045	0.0434456	Cmip	c-Maf inducing protein
NM_152813	0.264033	1.00947	1.93481	0.0002	0.000663892	Plcd3	phospholipase C, delta 3
NM_018870	0.357912	1.35011	1.9154	0.0166	0.036136	Pgam2	phosphoglycerate mutase 2
NM_001038998	17.1961	64.2638	1.90193	0.0024	0.00640629	Ccdc23	coiled-coil domain containing 23
NM_177596	0.30736	1.13958	1.8905	0.0007	0.00209489	Zfp947	zinc finger protein 947
NM_001006675	0.514584	1.86846	1.86037	0.00755	0.0179362
NM_001135728	1.94588	6.99697	1.84631	5e-05	0.00018083	Sh3kbp1	SH3-domain kinase binding protein 1
NM_001162908	0.53145	1.90537	1.84206	0.02175	0.0458858	Sesn1	sestrin 1
NM_001253755	0.458781	1.62546	1.82497	0.00805	0.0189948	Tdrd3	tudor domain containing 3
NM_175012	0.580035	2.01845	1.79904	0.00685	0.0164426	Grp	gastrin releasing peptide
NM_001099296	0.668353	2.30623	1.78685	0.0008	0.00236654	Grrp1	glycine/arginine rich protein 1
NR_027973	0.581521	1.99909	1.78144	0.00085	0.00250029
NR_030706	1.24318	4.26032	1.77693	0.0003	0.000963747	C230004F18Rik	RIKEN cDNA C230004F18 gene
NM_001170978	0.422745	1.44423	1.77244	0.0043	0.0108365	Abat	4-aminobutyrate aminotransferase
NM_001177715	0.742131	2.52743	1.76792	0.00535	0.0131864	Gm2897	predicted gene 2897
NM_029569	0.385677	1.30654	1.76028	0.003	0.00783281	Asb5	ankyrin repeat and SOCs box-containing 5
NM_010386	2.38053	8.06279	1.75999	5e-05	0.00018083	H2-DMa	histocompatibility 2, class II, locus DMa
NM_001082961	7.36151	24.9257	1.75956	0.0221	0.0465242	Snrpn	small nuclear ribonucleoprotein N
NR_045454	0.457234	1.54597	1.7575	0.0095	0.0220058	B230119M05Rik	RIKEN cDNA B230119M05 gene
NM_172501	0.304601	1.02312	1.74798	0.0073	0.0174038	Nhlrc3	NHL repeat containing 3
NM_001256493	0.453687	1.51903	1.74338	0.0002	0.000663892	2210404O09Rik	RIKEN cDNA 2210404O09 gene
NM_178845	5.04374	16.6833	1.72584	5e-05	0.00018083	Zfp277	zinc finger protein 277
NM_013890	5.4598	17.9668	1.71841	0.0153	0.0336232	Fbxw2	F-box and WD-40 domain protein 2
NM_139309	0.415549	1.36689	1.7178	5e-05	0.00018083	Fktn	fukutin
NM_175393	0.541266	1.77751	1.71545	0.00035	0.00111085	4930555G01Rik	RIKEN cDNA 4930555G01 gene
NM_177643	2.29019	7.50938	1.71323	5e-05	0.00018083	Zfp281	zinc finger protein 281
NM_001171026	0.862917	2.81743	1.70708	0.00695	0.0166593	Os9	amplified in osteosarcoma
NR_037964	0.560358	1.82349	1.70228	5e-05	0.00018083
NM_028696	0.973343	3.15368	1.69602	5e-05	0.00018083	Nabp1	nucleic acid binding protein 1
NM_027585	1.01463	3.27374	1.68999	0.0032	0.00830188	Cnbd2	cyclic nucleotide binding domain containing 2
NM_031165	786.435	2518.1	1.67894	5e-05	0.00018083	Hspa8	heat shock protein 8
NM_027514	0.400351	1.27784	1.67437	0.0002	0.000663892	Pvr	poliovirus receptor
NR_002687	0.749459	2.37855	1.66616	0.0002	0.000663892
NM_009555	0.38753	1.22449	1.65981	5e-05	0.00018083	Zfp40	zinc finger protein 40
NM_153820	0.278812	0.879355	1.65715	0.0012	0.00341806	Arhgap15	Rho GTPase activating protein 15
NM_172712	0.291948	0.920711	1.65704	5e-05	0.00018083	Uba6	ubiquitin-like modifier activating enzyme 6
NM_053248	0.434148	1.36894	1.6568	5e-05	0.00018083	Slc5a5	solute carrier family 5 (sodium iodide symporter), member 5
NR_045434	1.81753	5.642	1.63423	0.0054	0.0132964
NM_177375	0.349452	1.08381	1.63294	0.009	0.0209757	Rab26	RAB26, member RAS oncogene family
NM_144916	4.43375	13.7211	1.62979	0.00275	0.00724158	Tmem150a	transmembrane protein 150A
NM_001243238	0.939296	2.89991	1.62635	0.007	0.0167665	4930444P10Rik	RIKEN cDNA 4930444P10 gene
NM_001159553	2.06973	6.33282	1.61341	0.00275	0.00724158
NM_007778	0.325818	0.992594	1.60714	0.0022	0.00592268	Csf1	colony stimulating factor 1 (macrophage)
NM_028060	0.687874	2.0926	1.60508	5e-05	0.00018083	Slc35f2	solute carrier family 35, member F2
NM_010734	5.74689	17.444	1.60188	5e-05	0.00018083	Lst1	leukocyte specific transcript 1
NM_146179	0.425583	1.28285	1.59184	0.00025	0.000815036	Zfp418	zinc finger protein 418
NM_001177982	0.473854	1.41584	1.57915	0.0109	0.0248789	Pde4b	phosphodiesterase 4B, cAMP specific
NM_001013769	0.355603	1.05834	1.57347	0.0044	0.0110629	Rsl1	regulator of sex limited protein 1
NM_018886	0.854388	2.52724	1.5646	0.012	0.0271016	Lgals8	lectin, galactose binding, soluble 8
NM_010599	0.326794	0.965269	1.56255	0.00275	0.00724158	Kcnab3	potassium voltage-gated channel, shaker-related subfamily, beta member 3
NM_001037907	1.13353	3.31683	1.54898	0.01825	0.0393139	Ripply2	ripply2 homolog (zebrafish)
NM_010226	0.418278	1.2108	1.53343	0.0108	0.0246762	Foxs1	forkhead box S1
NM_028802	3.18604	9.22257	1.5334	5e-05	0.00018083	Gpcpd1	glycerophosphocholine phosphodiesterase GDE1 homolog (S. cerevisiae)
NM_031254	1.10508	3.19658	1.53238	0.00065	0.00195797	Trem2	triggering receptor expressed on myeloid cells 2
NR_028315	10.4914	29.9	1.51094	0.0008	0.00236654
NM_001252313	1.19502	3.40391	1.51016	0.0013	0.0036766	Ncor1	nuclear receptor co-repressor 1
NM_013677	23.1157	65.7062	1.50716	0.013	0.0290894	Surf1	surfeit gene 1
NR_040354	0.563941	1.58607	1.49184	0.00035	0.00111085	Pcsk2os1	proprotein convertase subtilisin/kexin type 2, opposite strand 1
NM_001039201	4.61003	12.9085	1.48547	0.0018	0.00493898	Hdhd2	haloacid dehalogenase-like hydrolase domain containing 2
NM_001165971	1.25547	3.49204	1.47584	0.0002	0.000663892
NM_025540	2.13781	5.94444	1.47541	0.00345	0.00888382	Sln	sarcolipin
NR_045832	1.45868	4.03172	1.46674	0.0121	0.027302	E130006D01Rik	RIKEN cDNA E130006D01 gene
NM_001163399	1.65902	4.58542	1.46672	0.0218	0.0459792	Elavl4	ELAV (embryonic lethal, abnormal vision, Drosophila)-like 4 (Hu antigen D)
NM_001099917	1.08185	2.97268	1.45826	0.01805	0.0389324	Smim24	small integral membrane protein 24
NM_030682	0.361168	0.973119	1.42994	0.0023	0.00616483	Tlr1	toll-like receptor 1
NM_019564	0.879675	2.33227	1.40669	5e-05	0.00018083	Htra1	HtrA serine peptidase 1
NM_009837	113.253	298.682	1.39906	5e-05	0.00018083	Cct4	chaperonin containing Tcp1, subunit 4 (delta)
NM_011803	1.99736	5.26439	1.39818	5e-05	0.00018083	Klf6	Kruppel-like factor 6
NM_053123	0.418283	1.10237	1.39806	0.00015	0.000508141	Smarca1	SWI/SNF related, matrix associated, actin dependent regulator of chromatin, subfamily a, member 1
NM_001043355	0.975132	2.55009	1.38688	0.00265	0.00700397	Map6	microtubule-associated protein 6
NM_030139	0.544118	1.40942	1.37311	0.0001	0.000347947	Zfp449	zinc finger protein 449
NM_011569	1.68822	4.36825	1.37156	5e-05	0.00018083	Tekt1	tektin 1
NM_031186	0.476844	1.23327	1.3709	5e-05	0.00018083	Ndst3	N-deacetylase/N-sulfotransferase (heparan glucosaminyl) 3
NM_178936	0.706489	1.81248	1.35923	5e-05	0.00018083	Tmem56	transmembrane protein 56
NM_194051	1.77235	4.52737	1.35301	0.0014	0.00392991	Rtn4	reticulon 4
NR_045452	2.28147	5.78523	1.34241	0.01125	0.0255807	3010001F23Rik	RIKEN cDNA 3010001F23 gene
NM_009143	21.3835	54.0578	1.338	5e-05	0.00018083	Sdf2	stromal cell derived factor 2
NM_146091	1.45915	3.68649	1.33712	0.00135	0.00380301	Atl3	atlastin GTPase 3
NM_007503	2.70192	6.82086	1.33597	0.002	0.0054349
NM_011396	5.34167	13.4485	1.33208	5e-05	0.00018083	Slc22a5	solute carrier family 22 (organic cation transporter), member 5
NM_001037955	3.32743	8.36708	1.33031	5e-05	0.00018083	Dusp22	dual specificity phosphatase 22
NM_001163671	3.80598	9.55521	1.32802	0.0014	0.00392991	Mapk9	mitogen-activated protein kinase 9
NM_013471	0.501717	1.25655	1.32452	0.0027	0.00712234	Anxa4	annexin A4
NM_146249	0.36397	0.90817	1.31914	0.01355	0.0301828	Zfp119b	zinc finger protein 119b
NM_025303	2.81137	6.98893	1.3138	0.00035	0.00111085	Stau2	staufen (RNA binding protein) homolog 2 (Drosophila)
NM_173778	0.87021	2.15288	1.30684	5e-05	0.00018083	Sh2d7	SH2 domain containing 7
NM_001081224	0.591027	1.4505	1.29526	0.0014	0.00392991	Prr16	proline rich 16
NM_023144	156.265	383.463	1.29509	5e-05	0.00018083	Nono	non-POU-domain-containing, octamer binding protein
NM_026414	0.374413	0.917196	1.2926	0.02165	0.045699	Asprv1	aspartic peptidase, retroviral-like 1
NR_045766	0.432318	1.05277	1.28403	0.00655	0.0157972
NM_030168	0.437274	1.06324	1.28185	5e-05	0.00018083	Rictor	RPTOR independent companion of MTOR, complex 2
NM_001146058	15.6269	37.8571	1.27654	0.0012	0.00341806	Acot7	acyl-CoA thioesterase 7
NM_007637	137.803	333.653	1.27574	5e-05	0.00018083	Cct5	chaperonin containing Tcp1, subunit 5 (epsilon)
NM_026145	6.34141	15.3219	1.27272	5e-05	0.00018083	Kctd10	potassium channel tetramerisation domain containing 10
NR_045916	2.06946	4.97211	1.26461	0.01715	0.0372057	9530027J09Rik	RIKEN cDNA 9530027J09 gene
NM_139134	0.422038	1.00895	1.25741	0.0031	0.00806824	Chodl	chondrolectin
NM_019741	0.430322	1.02105	1.24656	0.0016	0.00443714	Slc2a5	solute carrier family 2 (facilitated glucose transporter), member 5
NM_178224	0.460822	1.08323	1.23306	0.01405	0.0311698	Cbs	cystathionine beta-synthase
NM_028657	1.18033	2.77407	1.23282	0.0018	0.00493898	Mfsd12	major facilitator superfamily domain containing 12
NM_009577	5.93375	13.8192	1.21966	5e-05	0.00018083	Zik1	zinc finger protein interacting with K protein 1
NM_026179	4.77094	11.1111	1.21965	5e-05	0.00018083	Abhd5	abhydrolase domain containing 5
NR_037603	6.17082	14.3429	1.2168	0.01575	0.0345001
NM_130882	0.539375	1.25075	1.21343	0.0085	0.0199296	Cyp4f13	cytochrome P450, family 4, subfamily f, polypeptide 13
NM_010238	12.542	29.0267	1.21061	0.00435	0.0109477	Brd2	bromodomain containing 2
NM_029981	0.418818	0.967503	1.20794	0.0021	0.0056794	Adamtsl2	ADAMTS-like 2
NM_030016	0.671609	1.55007	1.20664	0.0172	0.0373003	Trmt13	tRNA methyltransferase 13
NM_001101445	0.432618	0.998041	1.206	0.01725	0.0374009	Cyp4f17	cytochrome P450, family 4, subfamily f, polypeptide 17
NM_194059	1.33806	3.08644	1.2058	0.01255	0.0281915	Nanos3	nanos homolog 3 (Drosophila)
NM_144912	0.473119	1.0866	1.19955	0.0157	0.0344052	Rad9b	RAD9 homolog B
NR_027640	2.04496	4.69197	1.19812	0.0172	0.0373003
NM_172773	1.40577	3.22522	1.19804	5e-05	0.00018083	Slc17a5	solute carrier family 17 (anion/sugar transporter), member 5
NM_025899	45.0377	102.914	1.19223	5e-05	0.00018083	Uqcrc2	ubiquinol cytochrome c reductase core protein 2
NM_007926	61.9589	141.371	1.19011	5e-05	0.00018083	Aimp1	aminoacyl tRNA synthetase complex-interacting multifunctional protein 1
NR_015580	5.76991	13.1557	1.18906	0.00385	0.00980527	Sox2ot	SOX2 overlapping transcript (non-protein coding)
NR_002883_1	6.04621	13.7722	1.18766	5e-05	0.00018083
NM_018823	0.745709	1.69593	1.18539	5e-05	0.00018083	Nfat5	nuclear factor of activated T cells 5
NM_007754	1.00465	2.27425	1.1787	5e-05	0.00018083	Cpd	carboxypeptidase D
NM_080635	502.068	1134.22	1.17575	5e-05	0.00018083	Eif3h	eukaryotic translation initiation factor 3, subunit H
NM_144546	0.777606	1.75559	1.17484	0.00145	0.00405644	Zfp119a	zinc finger protein 119a
NM_144811	0.447578	1.0099	1.17401	0.00295	0.00771571	Cbx7	chromobox 7
NM_001025364	78.5083	176.967	1.17256	0.00075	0.0022316	Rtn2	reticulon 2 (Z-band associated protein)
NM_029931	3.59839	8.06732	1.16474	0.00255	0.00676602	Mllt3	myeloid/lymphoid or mixed-lineage leukemia (trithorax homolog, Drosophila); translocated to, 3
NM_175560	1.27333	2.8535	1.16413	0.0001	0.000347947	Zfp747	zinc finger protein 747
NR_036602	1.30875	2.93018	1.1628	5e-05	0.00018083	4933421O10Rik	RIKEN cDNA 4933421O10 gene
NM_001163243	80.6138	180.398	1.16209	0.0026	0.00688506	Fis1	fission 1 (mitochondrial outer membrane) homolog (yeast)
NM_145511	2.16188	4.83613	1.16157	0.00345	0.00888382	BC003331	cDNA sequence BC003331
NM_020561	3.38445	7.55483	1.15848	5e-05	0.00018083	Smpdl3a	sphingomyelin phosphodiesterase, acid-like 3A
NM_001199785	0.765394	1.70646	1.15673	0.0158	0.0345948	Zfp839	zinc finger protein 839
NM_175528	1.58159	3.51693	1.15294	5e-05	0.00018083	E330009J07Rik	RIKEN cDNA E330009J07 gene
NM_145139	99.2797	220.508	1.15126	5e-05	0.00018083	Eif3l	eukaryotic translation initiation factor 3, subunit L
NM_019776	14.0829	31.2503	1.14992	5e-05	0.00018083	Snd1	staphylococcal nuclease and tudor domain containing 1
NM_001039129	291.662	647.161	1.14983	0.02025	0.043075	Hnrnpa1	heterogeneous nuclear ribonucleoprotein A1
NM_144937	28.3261	62.6477	1.14513	5e-05	0.00018083	Usp3	ubiquitin specific peptidase 3
NM_008885	3.05912	6.76319	1.14459	5e-05	0.00018083	Pmp22	peripheral myelin protein 22
NM_010140	0.964159	2.13155	1.14456	5e-05	0.00018083	Epha3	Eph receptor A3
NM_011391	0.782245	1.72776	1.14321	0.0007	0.00209489	Slc16a7	solute carrier family 16 (monocarboxylic acid transporters), member 7
NM_021552	107.631	237.663	1.14283	5e-05	0.00018083	Nsa2	NSA2 ribosome biogenesis homolog (S. cerevisiae)
NR_037988	2.07993	4.59185	1.14254	0.00105	0.00302995	Gm16701	predicted gene, 16701
NM_027652	2.88139	6.35245	1.14055	5e-05	0.00018083	Ept1	ethanolaminephosphotransferase 1 (CDP-ethanolamine-specific)
NR_002885	587.119	1293.12	1.13913	0.00515	0.0127423
NM_138656	16.2236	35.7215	1.1387	5e-05	0.00018083	Mvd	mevalonate (diphospho) decarboxylase
NM_028059	0.962128	2.11496	1.13633	5e-05	0.00018083	Zfp654	zinc finger protein 654
NM_001025430	11.6737	25.636	1.13491	5e-05	0.00018083	Spag9	sperm associated antigen 9
NM_010513	0.602415	1.32246	1.1344	5e-05	0.00018083	Igf1r	insulin-like growth factor I receptor
NM_018855	6.60015	14.4494	1.13043	5e-05	0.00018083	Gas8	growth arrest specific 8
NR_037983	0.537008	1.17455	1.12909	0.0029	0.0075957	9330159M07Rik	RIKEN cDNA 9330159M07 gene
NM_021392	6.61556	14.4296	1.1251	0.0215	0.0454201	Ap4m1	adaptor-related protein complex AP-4, mu 1
NM_009831	11.7626	25.577	1.12064	5e-05	0.00018083	Ccng1	cyclin G1
NM_028099	10.7278	23.3237	1.12044	5e-05	0.00018083	Dusp11	dual specificity phosphatase 11 (RNA/RNP complex 1-interacting)
NM_010348	0.38779	0.842688	1.11972	0.00235	0.00628589	Grik1	glutamate receptor, ionotropic, kainate 1
NM_025344	746.204	1621.46	1.11966	5e-05	0.00018083	Eif3f	eukaryotic translation initiation factor 3, subunit F
NM_001004362	2.72669	5.92212	1.11896	5e-05	0.00018083	2610008E11Rik	RIKEN cDNA 2610008E11 gene
NM_001130479	2.3079	5.01085	1.11847	0.0001	0.000347947	Nucb2	nucleobindin 2
NM_001081255	0.594872	1.28879	1.11536	0.0115	0.0260908	Lrch3	leucine-rich repeats and calponin homology (CH) domain containing 3
NM_133792	2.18007	4.71993	1.11439	5e-05	0.00018083	Pla2g15	phospholipase A2, group XV
NM_133859	1.66892	3.58589	1.10341	0.0003	0.000963747	Olfml3	olfactomedin-like 3
NM_001048227	1.84525	3.96293	1.10275	0.0131	0.029285	Dbndd2	dysbindin (dystrobrevin binding protein 1) domain containing 2
NM_026482	0.775079	1.66306	1.10142	5e-05	0.00018083	Atp2b1	ATPase, Ca++ transporting, plasma membrane 1
NM_178645	21.4245	45.9359	1.10036	5e-05	0.00018083	Blmh	bleomycin hydrolase
NM_028945	0.505751	1.08162	1.0967	0.0063	0.0152559	Fam208a	family with sequence similarity 208, member A
NM_001111141	1.2387	2.64333	1.09353	0.0003	0.000963747	Sprtn	SprT-like N-terminal domain
NM_007636	209.782	445.333	1.08599	5e-05	0.00018083	Cct2	chaperonin containing Tcp1, subunit 2 (beta)
NM_007841	28.594	60.5239	1.08179	5e-05	0.00018083	Ddx6	DEAD (Asp-Glu-Ala-Asp) box polypeptide 6
NM_010214	0.908283	1.91916	1.07927	0.0005	0.00154079	Fhl4	four and a half LIM domains 4
NM_011399	33.291	70.3213	1.07883	5e-05	0.00018083	Slc25a17	solute carrier family 25 (mitochondrial carrier, peroxisomal membrane protein), member 17
NM_024267	7.39054	15.6081	1.07855	5e-05	0.00018083	Ipo4	importin 4
NM_007491	0.593506	1.25293	1.07797	0.0124	0.0278981	Art5	ADP-ribosyltransferase 5
NM_177861	0.994713	2.09914	1.07745	5e-05	0.00018083	Tmem67	transmembrane protein 67
NM_001111111	1.20159	2.5347	1.07687	0.0003	0.000963747	Atg16l2	autophagy related 16-like 2 (S. cerevisiae)
NM_026353	40.1681	84.5101	1.07307	5e-05	0.00018083	Slc48a1	solute carrier family 48 (heme transporter), member 1
NR_027874	4.03873	8.47864	1.06993	0.009	0.0209757
NM_007837	30.7797	64.5366	1.06814	5e-05	0.00018083	Ddit3	DNA-damage inducible transcript 3
NM_001166381	4.09365	8.57041	1.06598	0.0175	0.0378752	Rad52	RAD52 homolog (S. cerevisiae)
NM_172338	0.7944	1.66024	1.06345	0.00025	0.000815036	Dnajc16	DnaJ (Hsp40) homolog, subfamily C, member 16
NM_019467	2.07214	4.32253	1.06075	0.0038	0.00969257	Aif1	allograft inflammatory factor 1
NM_001160330	0.981406	2.04484	1.05907	0.004	0.0101505	Mocs3	molybdenum cofactor synthesis 3
NM_138647	3.19738	6.65883	1.05838	0.01305	0.029185	Cers1	ceramide synthase 1
NM_011694	93.9415	195.622	1.05823	5e-05	0.00018083	Vdac1	voltage-dependent anion channel 1
NM_001145836	20.4667	42.5877	1.05716	0.0006	0.00181993	Ralgds	ral guanine nucleotide dissociation stimulator
NM_008784	57.1817	118.449	1.05064	5e-05	0.00018083	Igbp1	immunoglobulin (CD79A) binding protein 1
NM_001081436	1.00028	2.07056	1.04961	0.0078	0.0184683	Ino80d	INO80 complex subunit D
NR_029425	6.90006	14.2742	1.04873	0.0022	0.00592268
NM_026184	1.00698	2.07319	1.04182	5e-05	0.00018083	Ero1lb	ERO1-like beta (S. cerevisiae)
NM_178595	3.11591	6.40295	1.03908	0.0012	0.00341806	Ptrh1	peptidyl-tRNA hydrolase 1 homolog (S. cerevisiae)
NM_145968	1.68432	3.44965	1.03428	5e-05	0.00018083	Tagap	T cell activation Rho GTPase activating protein
NM_176839	5.0298	10.2834	1.03174	0.00635	0.0153643	Abcc5	ATP-binding cassette, sub-family C (CFTR/MRP), member 5
NM_028389	14.8532	30.3491	1.03088	0.00085	0.00250029	Tmem219	transmembrane protein 219
NM_133797	81.2719	166.043	1.03073	0.00175	0.00481464	4833439L19Rik	RIKEN cDNA 4833439L19 gene
NM_030707	1.07795	2.20149	1.03019	0.0011	0.00316097	Fcrls	Fc receptor-like S, scavenger receptor
NM_177135	0.778266	1.58929	1.03005	0.01695	0.0368166	D830030K20Rik	RIKEN cDNA D830030K20 gene
NR_040721	54.6244	111.085	1.02404	5e-05	0.00018083	Snhg5	small nucleolar RNA host gene 5
NM_012010	73.7134	149.87	1.02371	5e-05	0.00018083	Eif2s3x	eukaryotic translation initiation factor 2, subunit 3, structural gene X-linked
NM_008302	1131.79	2300.59	1.02339	0.0027	0.00712234	Hsp90ab1	heat shock protein 90 alpha (cytosolic), class B member 1
NM_011264	1.35405	2.75092	1.02263	5e-05	0.00018083	Rev3l	REV3-like, catalytic subunit of DNA polymerase zeta RAD54 like (S. cerevisiae)
NM_026142	1.68507	3.42114	1.02166	5e-05	0.00018083	3632451O06Rik	RIKEN cDNA 3632451O06 gene
NR_040452	1.88271	3.82089	1.0211	5e-05	0.00018083	A430035B10Rik	RIKEN cDNA A430035B10 gene
NM_027375	0.813654	1.64612	1.01658	5e-05	0.00018083	Gcc2	GRIP and coiled-coil domain containing 2
NR_030676	4.24982	8.59697	1.01643	0.01445	0.0319662	Phtf1os	putative homeodomain transcription factor 1, opposite strand
NM_010090	0.851831	1.72273	1.01606	0.0083	0.0195109	Dusp2	dual specificity phosphatase 2
NR_033599	3.87321	7.8297	1.01543	0.00015	0.000508141	Gm14150	predicted gene 14150
NM_133794	48.5474	98.0416	1.014	5e-05	0.00018083	Qars	glutaminyl-tRNA synthetase
NM_173876	3.09809	6.24554	1.01145	5e-05	0.00018083	Clcn3	chloride channel 3
NM_001135569	4.78685	9.63766	1.0096	0.02375	0.0495583	1190007I07Rik	RIKEN cDNA 1190007I07 gene
NM_010271	0.795795	1.59772	1.00554	0.00105	0.00302995	Gpd1	glycerol-3-phosphate dehydrogenase 1 (soluble)
NM_025927	16.138	32.3121	1.00161	5e-05	0.00018083	Mrpl45	mitochondrial ribosomal protein L45
NM_199475	7.85586	15.7144	1.00024	5e-05	0.00018083	Fam63a	family with sequence similarity 63, member A
NM_001164727	3.3132	6.62734	1.00021	5e-05	0.00018083	Gm10406	predicted gene 10406
NM_025586	1019.82	2036.49	0.997774	0.001	0.00289955	Rpl15	ribosomal protein L15
NM_016969	3.08779	6.15593	0.9954	0.00435	0.0109477	Myadm	myeloid-associated differentiation marker
NM_001110331	13.9087	27.7213	0.995012	0.02055	0.0436366	Eci2	enoyl-Coenzyme A delta isomerase 2
NM_028789	3.98854	7.93804	0.992924	0.00095	0.00276736	Unkl	unkempt-like (Drosophila)
NM_009183	1.72036	3.42329	0.99267	5e-05	0.00018083	St8sia4	ST8 alpha-N-acetyl-neuraminide alpha-2,8-sialyltransferase 4
NM_001033322	0.446499	0.886108	0.988827	5e-05	0.00018083	Gucy1a2	guanylate cyclase 1, soluble, alpha 2
NM_001085501	0.434646	0.862561	0.988785	0.0073	0.0174038	Ppp1r3d	protein phosphatase 1, regulatory subunit 3D
NM_009418	1.93971	3.84876	0.988553	5e-05	0.00018083	Tpp2	tripeptidyl peptidase II
NM_009481	1.74008	3.44933	0.987159	5e-05	0.00018083	Usp9x	ubiquitin specific peptidase 9, X chromosome
NM_145547	0.839507	1.66209	0.985384	0.00095	0.00276736	Zfp189	zinc finger protein 189
NM_025779	0.820243	1.62355	0.985031	0.02125	0.0449448	Ccdc109b	coiled-coil domain containing 109B
NM_145380	184.988	365.277	0.981556	5e-05	0.00018083	Eif3m	eukaryotic translation initiation factor 3, subunit M
NM_145516	5.47113	10.8003	0.981164	5e-05	0.00018083	Plekhb2	pleckstrin homology domain containing, family B (evectins) member 2
NM_172371	1.74193	3.43444	0.979386	5e-05	0.00018083	Slc16a13	solute carrier family 16 (monocarboxylic acid transporters), member 13
NM_172596	2.11252	4.1588	0.977205	0.01905	0.040831	Sec24c	Sec24 related gene family, member C (S. cerevisiae)
NM_175031	1.54901	3.04827	0.976645	5e-05	0.00018083	Stk36	serine/threonine kinase 36
NM_011902	3.44431	6.76788	0.974491	5e-05	0.00018083	Tekt2	tektin 2
NM_010745	2.02303	3.96675	0.971442	0.00525	0.0129645	Ly86	lymphocyte antigen 86
NM_178922	2.19478	4.30189	0.970899	5e-05	0.00018083	Hic2	hypermethylated in cancer 2
NM_030226	0.608272	1.19092	0.969289	0.0012	0.00341806	9130019O22Rik	RIKEN cDNA 9130019O22 gene
NM_001134384	4.45777	8.71041	0.966419	5e-05	0.00018083	Iqsec1	IQ motif and Sec7 domain 1
NM_183116	9.40048	18.3595	0.965719	5e-05	0.00018083	Slc18b1	solute carrier family 18, subfamily B, member 1
NM_001029889	2.18773	4.27228	0.965572	5e-05	0.00018083	Gm608	predicted gene 608
NM_001160262	2.77685	5.41216	0.962754	0.0117	0.0264978	Fam78b	family with sequence similarity 78, member B
NM_025876	0.942385	1.83404	0.960633	0.00455	0.0113989	Cdk5rap1	CDK5 regulatory subunit associated protein 1
NM_009987	0.709417	1.38003	0.959988	0.00125	0.00354742	Cx3cr1	chemokine (C-X3-C motif) receptor 1
NM_026591	39.2815	76.3515	0.958809	5e-05	0.00018083	Mrpl24	mitochondrial ribosomal protein L24
NR_027351	7.67061	14.9011	0.958003	0.0019	0.00518824
NM_001042709	12.1834	23.6638	0.957761	0.00225	0.00604319	Ilf3	interleukin enhancer binding factor 3
NM_001204979	32.534	63.1186	0.956119	5e-05	0.00018083	Sars	seryl-aminoacyl-tRNA synthetase
NM_026232	4.89624	9.4868	0.954248	5e-05	0.00018083	Slc25a30	solute carrier family 25, member 30
NM_008112	52.48	101.618	0.95332	5e-05	0.00018083	Gdi2	guanosine diphosphate (GDP) dissociation inhibitor 2
NM_015781	194.449	376.368	0.952751	0.0003	0.000963747	Nap1l1	nucleosome assembly protein 1-like 1
NM_030201	1.48931	2.87394	0.948381	0.00525	0.0129645	Hspa13	heat shock protein 70 family, member 13
NM_001034867	0.861089	1.66057	0.947444	0.00015	0.000508141	Pm20d2	peptidase M20 domain containing 2
NM_013721	3024.83	5823.02	0.944913	0.0014	0.00392991	Rpl7a	ribosomal protein L7A
NM_001109905	7.64339	14.6732	0.940902	0.01225	0.0276006	Stau1	staufen (RNA binding protein) homolog 1 (Drosophila)
NM_177660	0.981634	1.88445	0.940887	0.0001	0.000347947	Zbtb10	zinc finger and BTB domain containing 10
NM_001042565	5.35323	10.2716	0.940185	0.02355	0.0491947
NM_177185	1.23378	2.36583	0.939259	5e-05	0.00018083	Ubn2	ubinuclein 2
NR_029432	14.7114	28.1394	0.93566	5e-05	0.00018083	1500015A07Rik	RIKEN cDNA 1500015A07 gene
NM_007422	27.5322	52.6258	0.934649	5e-05	0.00018083	Adss	adenylosuccinate synthetase, non muscle
NM_007858	0.819052	1.5595	0.929053	0.00035	0.00111085	Diap1	diaphanous homolog 1 (Drosophila)
NR_030484	6089.15	11592.8	0.92892	0.01005	0.0231454
NM_145981	1.31973	2.51089	0.927953	0.00095	0.00276736	Phyhip	phytanoyl-CoA hydroxylase interacting protein
NM_028833	2.2835	4.34095	0.926765	5e-05	0.00018083	Iqce	IQ motif containing E
NM_001163630	11.5452	21.9409	0.926326	0.00595	0.0144954	Satb1	special AT-rich sequence binding protein 1
NM_001164676	0.660143	1.25338	0.924975	0.0008	0.00236654	Zfp229	zinc finger protein 229
NM_028136	2.01842	3.8287	0.923627	5e-05	0.00018083	Dhx36	DEAH (Asp-Glu-Ala-His) box polypeptide 36
NM_001256122	2.13963	4.054	0.921983	0.003	0.00783281	Limch1	LIM and calponin homology domains 1
NM_001205361	3.93843	7.44949	0.919521	0.003	0.00783281	Dcun1d1	DCN1, defective in cullin neddylation 1, domain containing 1 (S. cerevisiae)
NM_172730	5.94665	11.2426	0.918821	5e-05	0.00018083	Ccdc174	coiled-coil domain containing 174
NM_001039039	2.06873	3.90788	0.917638	0.00015	0.000508141	Kctd21	potassium channel tetramerisation domain containing 21
NM_029781	1.69012	3.18867	0.915831	0.0001	0.000347947	Rab36	RAB36, member RAS oncogene family
NM_001033331	1.11647	2.10256	0.913202	0.017	0.0369159	Gas2l3	growth arrest-specific 2 like 3
NM_153064	98.5277	185.357	0.911707	5e-05	0.00018083	Ndufs2	NADH dehydrogenase (ubiquinone) Fe-S protein 2
NM_001025311	14.0033	26.3279	0.910824	0.00885	0.0206642	St6galnac6	ST6 (alpha-N-acetyl-neuraminyl-2,3-beta-galactosyl-1,3)-N-acetylgalactosaminide alpha-2,6-sialyltransferase 6
NM_001166414	1.72227	3.2368	0.910258	5e-05	0.00018083	Rfx3	regulatory factor X, 3 (influences HLA class II expression)
NM_009329	0.71194	1.33779	0.910019	0.0015	0.00418423	Zfp354a	zinc finger protein 354A
NM_001014973	2.39995	4.5077	0.909388	5e-05	0.00018083	Snx13	sorting nexin 13
NM_001163480	2.59997	4.88235	0.909078	5e-05	0.00018083	Neurl1a	neuralized homolog 1A (Drosophila)
NM_001077411	11.5557	21.6905	0.908457	5e-05	0.00018083	Gba	glucosidase, beta, acid
NM_052835	3788.02	7104.14	0.907216	0.0034	0.0087693	Rpl10	ribosomal protein L10
NM_008155	101.549	190.053	0.904225	5e-05	0.00018083	Gpi1	glucose phosphate isomerase 1
NM_011879	12.2789	22.9195	0.900389	5e-05	0.00018083	Ik	IK cytokine
NR_015529	4.31289	8.04276	0.899037	0.01895	0.0406377	R74862	expressed sequence R74862
NM_001110309	4.14228	7.72149	0.898454	0.0012	0.00341806	Zfp426	zinc finger protein 426
NM_007410	45.5494	84.9048	0.898413	5e-05	0.00018083	Adh5	alcohol dehydrogenase 5 (class III), chi polypeptide
NM_178405	3.34768	6.23485	0.897196	5e-05	0.00018083	Atp1a2	ATPase, Na+/K+ transporting, alpha 2 polypeptide
NM_001003911	2.05318	3.81608	0.894231	5e-05	0.00018083	Adamts7	a disintegrin-like and metallopeptidase (reprolysin type) with thrombospondin type 1 motif, 7
NM_021557	3.3891	6.29411	0.8931	0.00015	0.000508141	Rdh11	retinol dehydrogenase 11
NM_009866	1.70794	3.16985	0.892155	0.0001	0.000347947	Cdh11	cadherin 11
NM_007505	187.079	347.109	0.891742	5e-05	0.00018083	Atp5a1	ATP synthase, H+ transporting, mitochondrial F1 complex, alpha subunit 1
NM_153597	6.73572	12.4928	0.89119	0.0024	0.00640629	Trpt1	tRNA phosphotransferase 1
NM_001142411	1.36436	2.52646	0.888896	5e-05	0.00018083	Zfp937	zinc finger protein 937
NM_028132	3.4165	6.31451	0.886153	0.0001	0.000347947	Pgm2	phosphoglucomutase 2
NM_021099	1.37001	2.53063	0.885311	5e-05	0.00018083	Kit	kit oncogene
NM_029858	0.912773	1.68438	0.883889	0.00195	0.00531214	Ston1	stonin 1
NM_145977	0.717584	1.32414	0.883837	0.01005	0.0231454	Slc45a3	solute carrier family 45, member 3
NM_008555	4.81275	8.88062	0.883798	5e-05	0.00018083	Masp1	mannan-binding lectin serine peptidase 1
NM_013499	5.75245	10.596	0.881274	5e-05	0.00018083	Cr1l	complement component (3b/4b) receptor 1-like
NM_028538	0.545512	1.00248	0.877891	0.00205	0.00555824	1700049G17Rik	RIKEN cDNA 1700049G17 gene
NM_001164580	11.4303	20.982	0.876288	5e-05	0.00018083	BC030336	cDNA sequence BC030336
NM_030013	4.84028	8.86675	0.873316	0.00015	0.000508141	Cyp20a1	cytochrome P450, family 20, subfamily a, polypeptide 1
NM_145605	6.79276	12.436	0.872455	5e-05	0.00018083	Klhdc4	kelch domain containing 4
NM_011290	1952.65	3573.96	0.872095	0.0039	0.00991903	Rpl6	ribosomal protein L6
NM_172960	3.81139	6.97421	0.87171	0.00655	0.0157972	Adck5	aarF domain containing kinase 5
NM_019924	2.02449	3.69928	0.869684	5e-05	0.00018083	Rps6ka4	ribosomal protein S6 kinase, polypeptide 4
NM_001243073	0.593546	1.08316	0.867818	0.009	0.0209757	Sema3a	sema domain, immunoglobulin domain (Ig), short basic domain, secreted, (semaphorin) 3A
NM_001081077	2.92061	5.32153	0.865571	5e-05	0.00018083	Cwf19l1	CWF19-like 1, cell cycle control (S. pombe)
NM_026432	24.309	44.1215	0.859994	5e-05	0.00018083	Saraf	store-operated calcium entry-associated regulatory factor
NM_008079	5.94729	10.79	0.859388	5e-05	0.00018083	Galc	galactosylceramidase
NM_001081193	1.5298	2.77202	0.857594	5e-05	0.00018083	Lemd3	LEM domain containing 3
NM_152814	3.36137	6.08908	0.857177	0.00015	0.000508141	Zfp566	zinc finger protein 566
NM_007722	4.01387	7.26795	0.856554	5e-05	0.00018083	Ackr3	atypical chemokine receptor 3
NM_001165980	0.810044	1.46674	0.856535	0.0003	0.000963747	Dcaf17	DDB1 and CUL4 associated factor 17
NR_027934	1.09207	1.97529	0.855005	0.00155	0.00431133
NM_026007	1983.98	3577.03	0.850364	0.00715	0.0170848	Eef1g	eukaryotic translation elongation factor 1 gamma
NM_026738	10.109	18.2002	0.848315	5e-05	0.00018083	1110007C09Rik	RIKEN cDNA 1110007C09 gene
NM_172836	1.58222	2.84847	0.848232	5e-05	0.00018083	9930021J03Rik	RIKEN cDNA 9930021J03 gene
NM_025962	7.81464	14.0646	0.847815	5e-05	0.00018083	Mmachc	methylmalonic aciduria cblC type, with homocystinuria
NM_026144	9.72093	17.4858	0.847015	5e-05	0.00018083	Dhdds	dehydrodolichyl diphosphate synthase
NM_018749	57.2889	102.822	0.843829	5e-05	0.00018083	Eif3d	eukaryotic translation initiation factor 3, subunit D
NM_001142950	8.84306	15.8605	0.842824	0.0019	0.00518824	Nars	asparaginyl-tRNA synthetase
NM_001136104	1.69837	3.04597	0.842749	0.0007	0.00209489	Abl2	v-abl Abelson murine leukemia viral oncogene 2 (arg, Abelson-related gene)
NM_144919	7.85291	14.0729	0.841625	5e-05	0.00018083	Hdac11	histone deacetylase 11
NR_033639	6.65348	11.911	0.840108	0.0148	0.0326464	Rps19-ps3	ribosomal protein S19, pseudogene 3
NM_175372	3.97842	7.12168	0.840023	5e-05	0.00018083	Rdh13	retinol dehydrogenase 13 (all-trans and 9-cis)
NM_028659	478.801	856.625	0.839237	5e-05	0.00018083	Eif3k	eukaryotic translation initiation factor 3, subunit K
NM_130884	35.5142	63.4739	0.837766	0.00515	0.0127423	Idh3b	isocitrate dehydrogenase 3 (NAD+) beta
NM_011300	3555.54	6353.29	0.837437	0.0099	0.0228321	Rps7	ribosomal protein S7
NM_012011	4.61406	8.23799	0.836257	0.0004	0.00125607	Eif2s3y	eukaryotic translation initiation factor 2, subunit 3, structural gene Y-linked
NM_001167964	2.84661	5.0741	0.833907	0.0006	0.00181993	G2e3	G2/M-phase specific E3 ubiquitin ligase
NM_001033532	2.49189	4.44163	0.833849	5e-05	0.00018083	AW554918	expressed sequence AW554918
NM_011762	1.21969	2.17316	0.833285	0.00035	0.00111085	Zfp59	zinc finger protein 59
NM_178051	4.18434	7.45488	0.833184	5e-05	0.00018083	Mterf4	mitochondrial transcription termination factor 4
NM_026046	2.24802	4.00019	0.831416	5e-05	0.00018083	Zfp329	zinc finger protein 329
NM_016757	199.706	355.216	0.830818	5e-05	0.00018083	Wbp1	WW domain binding protein 1
NM_172555	1.84356	3.27852	0.830552	0.0003	0.000963747	Papolg	poly(A) polymerase gamma
NM_008699	1.5001	2.6668	0.830047	0.00265	0.00700397	Nkx2-3	NK2 homeobox 3
NR_029441	1.00015	1.77652	0.828843	0.00345	0.00888382
NM_023214	1.66511	2.95591	0.827983	5e-05	0.00018083	Slc30a7	solute carrier family 30 (zinc transporter), member 7
NR_015618	22.5666	40.0428	0.827356	0.0001	0.000347947
NM_001164274	0.697578	1.23667	0.826039	0.0001	0.000347947	Mga	MAX gene associated
NM_010097	3.26076	5.78001	0.825862	5e-05	0.00018083	Sparcl1	SPARC-like 1
NM_028543	2.52374	4.47144	0.825177	0.0001	0.000347947	Zfp763	zinc finger protein 763
NM_010282	12.1722	21.5533	0.824323	5e-05	0.00018083	Ggps1	geranylgeranyl diphosphate synthase 1
NM_001081041	4.06454	7.1968	0.824265	0.00675	0.0162302	Vps51	vacuolar protein sorting 51 homolog (S. cerevisiae)
NM_001163703	5.44909	9.64807	0.824226	5e-05	0.00018083	Dcun1d3	DCN1, defective in cullin neddylation 1, domain containing 3 (S. cerevisiae)
NM_011291	3491.93	6172.12	0.82174	0.0099	0.0228321	Rpl7	ribosomal protein L7
NM_008378	1.67825	2.96614	0.821636	0.0003	0.000963747	Impact	impact, RWD domain protein
NM_001168658	3.22723	5.7036	0.821577	0.0046	0.0115103	Ccdc127	coiled-coil domain containing 127
NM_025823	10.7824	19.0505	0.821143	5e-05	0.00018083	Pcyox1	prenylcysteine oxidase 1
NM_007825	1.10893	1.95866	0.820702	0.0074	0.0176186	Cyp7b1	cytochrome P450, family 7, subfamily b, polypeptide 1
NM_029784	3.3272	5.87466	0.820197	0.0001	0.000347947	Fam81a	family with sequence similarity 81, member A
NM_008654	9.71585	17.0864	0.814435	5e-05	0.00018083	Ppp1r15a	protein phosphatase 1, regulatory (inhibitor) subunit 15A
NM_001033393	1.54219	2.70748	0.811976	5e-05	0.00018083	Tmem104	transmembrane protein 104
NM_029624	4.7661	8.36729	0.811951	0.0012	0.00341806	Lmf1	lipase maturation factor 1
NM_001002239	3277.62	5750.56	0.811053	0.0049	0.0121865	Rpl17	ribosomal protein L17
NM_029148	6.34291	11.1158	0.809398	5e-05	0.00018083	Tmx4	thioredoxin-related transmembrane protein 4
NM_172566	2.48957	4.36097	0.808755	0.0001	0.000347947	Rundc1	RUN domain containing 1
NM_031251	3.22218	5.64149	0.80804	5e-05	0.00018083	Ctns	cystinosis, nephropathic
NM_013463	1.07073	1.87192	0.805931	0.0037	0.00946165	Gla	galactosidase, alpha
NM_001081457	13.1918	23.0167	0.803038	0.00395	0.0100353	Ppp2r5c	protein phosphatase 2, regulatory subunit B', gamma
NM_026175	9.51245	16.5822	0.801748	5e-05	0.00018083	Sf3a1	splicing factor 3a, subunit 1
NM_024471	14.5091	25.2814	0.801115	5e-05	0.00018083	Lias	lipoic acid synthetase
NR_028385	1.15905	2.01791	0.799916	0.02295	0.048101
NM_012055	2.87263	4.99754	0.798845	0.00065	0.00195797	Asns	asparagine synthetase
NM_175128	0.959292	1.6687	0.79868	0.01105	0.025175	4930430F08Rik	RIKEN cDNA 4930430F08 gene
NR_045053	3.28238	5.7062	0.797791	0.00655	0.0157972
NM_008604	0.518254	0.900608	0.797239	0.00995	0.0229354	Mme	membrane metallo endopeptidase
NM_001085440	1.29725	2.25166	0.795532	0.00025	0.000815036	Smcr8	Smith-Magenis syndrome chromosome region, candidate 8 homolog (human)
NM_009593	0.901292	1.56429	0.795445	0.00075	0.0022316	Abcg1	ATP-binding cassette, sub-family G (WHITE), member 1
NM_054078	2.25746	3.91568	0.794558	5e-05	0.00018083	Baz2a	bromodomain adjacent to zinc finger domain, 2A
NM_145964	69.5007	120.224	0.79062	5e-05	0.00018083	Ap1ar	adaptor-related protein complex 1 associated regulatory protein
NM_177229	4.74151	8.19865	0.790041	0.01915	0.0410222	Ncor1	nuclear receptor co-repressor 1
NM_153540	2.31404	3.99889	0.78919	0.00035	0.00111085	Pomgnt2	protein O-linked mannose beta 1,4-N-acetylglucosaminyltransferase 2
NM_009231	1.28512	2.21893	0.787969	0.00015	0.000508141	Sos1	son of sevenless homolog 1 (Drosophila)
NM_011753	1.4596	2.51944	0.787531	5e-05	0.00018083	Zfp26	zinc finger protein 26
NM_027758	2.00659	3.45888	0.785557	0.02125	0.0449448	Tbc1d9	TBC1 domain family, member 9
NM_177712	1.25176	2.15626	0.784572	0.00175	0.00481464	Zfp874a	zinc finger protein 874a
NM_177566	1.1216	1.93159	0.784235	0.0016	0.00443714	Arhgef15	Rho guanine nucleotide exchange factor (GEF) 15
NM_001162926	3.1378	5.39676	0.782341	0.0001	0.000347947	Fam84b	family with sequence similarity 84, member B
NM_001112705	3.25195	5.59054	0.781683	0.01475	0.0325521	Tlk2	tousled-like kinase 2 (Arabidopsis)
NM_178620	4.88458	8.3905	0.780521	5e-05	0.00018083	Mfsd11	major facilitator superfamily domain containing 11
NM_019724	0.620903	1.0647	0.778012	0.00565	0.0138403	Mmp16	matrix metallopeptidase 16
NR_015601	33.1426	56.8273	0.777899	5e-05	0.00018083
NM_001015876	4.01952	6.88377	0.776175	5e-05	0.00018083	Tyw1	tRNA-yW synthesizing protein 1 homolog (S. cerevisiae)
NM_008558	10.5025	17.9825	0.775865	0.0201	0.0427943	Max	Max protein
NM_009826	0.714034	1.22224	0.775463	0.0012	0.00341806	Rb1cc1	RB1-inducible coiled-coil 1
NM_025286	2.86606	4.9039	0.774863	0.00155	0.00431133	Slc31a2	solute carrier family 31, member 2
NM_001012396	29.5912	50.6283	0.774774	5e-05	0.00018083	Hacd1	3-hydroxyacyl-CoA dehydratase 1
NM_028394	42.0382	71.9163	0.774619	5e-05	0.00018083	Hspb11	heat shock protein family B (small), member 11
NM_028250	41.2787	70.5282	0.772802	0.00015	0.000508141	Acbd6	acyl-Coenzyme A binding domain containing 6
NM_026010	5.94057	10.1471	0.772392	0.0005	0.00154079	Lipt2	lipoyl(octanoyl) transferase 2 (putative)
NR_045780	4.73739	8.08979	0.772009	0.0203	0.0431686	Zfp652os	zinc finger protein 652, opposite strand
NM_177240	1.077	1.83856	0.771554	0.00135	0.00380301	Trappc11	trafficking protein particle complex 11
NM_184088	0.77715	1.32535	0.770112	0.00075	0.0022316	Dennd4c	DENN/MADD domain containing 4C
NM_176841	0.96123	1.63904	0.769894	0.0002	0.000663892	Ccdc88a	coiled coil domain containing 88A
NM_009443	3.64504	6.20549	0.767612	5e-05	0.00018083	Tgoln1	trans-golgi network protein
NM_001164204	14.2634	24.2763	0.767232	0.0201	0.0427943	Tsen34	tRNA splicing endonuclease 34 homolog (S. cerevisiae)
NM_145497	1.85265	3.15187	0.766621	0.0066	0.015906	Nmrk1	nicotinamide riboside kinase 1
NM_133801	20.854	35.4464	0.765316	5e-05	0.00018083	Gtf2f1	general transcription factor IIF, polypeptide 1
NM_001164503	1.63881	2.78316	0.764071	0.0001	0.000347947	Akap11	A kinase (PRKA) anchor protein 11
NM_134148	0.519007	0.881311	0.763898	0.0155	0.0340146	Carns1	carnosine synthase 1
NM_026177	2.49577	4.23436	0.762659	5e-05	0.00018083	Gpalpp1	GPALPP motifs containing 1
NM_001033598	2.97579	5.04124	0.760508	0.006	0.0146034	Acsl6	acyl-CoA synthetase long-chain family member 6
NM_001081203	2.57521	4.35922	0.759378	5e-05	0.00018083	Sbno1	sno, strawberry notch homolog 1 (Drosophila)
NM_019990	23.9436	40.5114	0.758688	5e-05	0.00018083	Stard10	START domain containing 10
NM_001035231	1.12151	1.89636	0.7578	0.00435	0.0109477	Zfp748	zinc finger protein 748
NM_029271	40.7611	68.9112	0.757547	5e-05	0.00018083	Mrpl32	mitochondrial ribosomal protein L32
NM_001174078	2.77693	4.69278	0.756951	0.0163	0.0355594	Smarca4	SWI/SNF related, matrix associated, actin dependent regulator of chromatin, subfamily a, member 4
NM_146200	20.4944	34.6079	0.755875	5e-05	0.00018083	Eif3c	eukaryotic translation initiation factor 3, subunit C
NM_011981	8.31956	14.032	0.754144	5e-05	0.00018083	Zfp260	zinc finger protein 260
NM_023173	19.8558	33.457	0.75275	5e-05	0.00018083	Dusp12	dual specificity phosphatase 12
NM_146006	2.48005	4.17703	0.752111	0.00045	0.00139898	Lss	lanosterol synthase
NM_028298	2.37272	3.9908	0.750134	0.0035	0.0089984	Zfp655	zinc finger protein 655
NM_024212	2515.08	4227.03	0.749041	0.0207	0.0439201	Rpl4	ribosomal protein L4
NM_019802	1.62965	2.73815	0.748637	0.002	0.0054349	Ggcx	gamma-glutamyl carboxylase
NM_080455	1.04094	1.74793	0.747764	0.00145	0.00405644	Tshz2	teashirt zinc finger family member 2
NM_144911	3.02572	5.08026	0.747625	0.00635	0.0153643	Rpap2	RNA polymerase II associated protein 2
NM_026044	7.688	12.9082	0.747603	0.0055	0.0135143	Dph7	diphthamine biosynethesis 7
NM_027113	2.67889	4.4943	0.746463	0.00195	0.00531214	Wdr5b	WD repeat domain 5B
NM_024262	1.90628	3.19187	0.743642	0.00085	0.00250029	Smg8	smg-8 homolog, nonsense mediated mRNA decay factor (C. elegans)
NM_183263	2.35421	3.94163	0.743551	0.00705	0.0168735	Rnmtl1	RNA methyltransferase like 1
NR_015479	2.59893	4.35108	0.743456	0.0003	0.000963747	Snhg14	small nucleolar RNA host gene 14
NM_009187	732.667	1226.14	0.742891	0.0002	0.000663892	Cox7a2l	cytochrome c oxidase subunit VIIa polypeptide 2-like
NM_008667	9.06332	15.1649	0.742624	5e-05	0.00018083	Nab1	Ngfi-A binding protein 1
NM_020027	7.58684	12.6928	0.742433	0.00695	0.0166593	Prrc2a	proline-rich coiled-coil 2A
NM_011944	10.7856	18.0423	0.742271	5e-05	0.00018083	Map2k7	mitogen-activated protein kinase kinase 7
NM_010022	2.08364	3.48501	0.742059	0.0007	0.00209489	Dbt	dihydrolipoamide branched chain transacylase E2
NR_046463	102.609	171.569	0.74163	5e-05	0.00018083
NM_025345	79.173	132.351	0.741288	5e-05	0.00018083	Fopnl	Fgfr1op N-terminal like
NM_174989	1.36312	2.27776	0.740702	0.00345	0.00888382	Ticam1	toll-like receptor adaptor molecule 1
NM_153503	3.1691	5.29534	0.74065	0.00635	0.0153643	Rnf113a1	ring finger protein 113A1
NM_029629	3.76073	6.28111	0.740006	0.00265	0.00700397	Fahd2a	fumarylacetoacetate hydrolase domain containing 2A
NM_010171	1.57115	2.62264	0.739202	0.01005	0.0231454	F3	coagulation factor III
NM_009218	0.706394	1.17875	0.738712	0.0098	0.022623	Sstr3	somatostatin receptor 3
NM_001162917	0.657202	1.09478	0.736226	0.0015	0.00418423	Dennd4a	DENN/MADD domain containing 4A
NM_019647	1144.21	1904.94	0.735391	0.0071	0.0169795	Rpl21	ribosomal protein L21
NM_177721	1.48797	2.47403	0.73352	0.0007	0.00209489	Ranbp6	RAN binding protein 6
NM_028758	4.85831	8.07185	0.732444	5e-05	0.00018083	Gga2	golgi associated, gamma adaptin ear containing, ARF binding protein 2
NM_029836	2.94808	4.89369	0.731145	0.00055	0.00168147	Tspyl2	TSPY-like 2
NM_013852	4.36642	7.24584	0.730701	0.0001	0.000347947	Abcf3	ATP-binding cassette, sub-family F (GCN20), member 3
NM_027927	2.65398	4.40407	0.730678	0.001	0.00289955	Ints12	integrator complex subunit 12
NR_028305	2.82335	4.68202	0.729724	0.00025	0.000815036
NM_021429	4.01971	6.65288	0.726889	0.0001	0.000347947	Hs1bp3	HCLS1 binding protein 3
NM_001081298	3.92342	6.49076	0.726275	5e-05	0.00018083	Adgrl2	adhesion G protein-coupled receptor L2
NM_015766	2.08541	3.44473	0.724057	0.01835	0.0394986	Ebi3	Epstein-Barr virus induced gene 3
NM_001161854	82.4364	136.141	0.723747	0.00025	0.000815036	Csde1	cold shock domain containing E1, RNA binding
NM_001033156	2.27657	3.75753	0.722923	0.00095	0.00276736	Fbxo33	F-box protein 33
NM_139306	0.847448	1.39744	0.721585	0.00665	0.0160142	Acer2	alkaline ceramidase 2
NM_016959	3458.92	5703.29	0.721471	0.01805	0.0389324	Rps3a1	ribosomal protein S3A1
NM_153198	8.43482	13.8924	0.719867	5e-05	0.00018083	Hbp1	high mobility group box transcription factor 1
NM_010364	4.10651	6.7613	0.719388	0.00165	0.00456284	Gtf2h4	general transcription factor II H, polypeptide 4
NM_134080	1.11548	1.83658	0.719359	0.0003	0.000963747	Flnb	filamin, beta
NM_001195338	31.8975	52.4734	0.718142	0.0121	0.027302	Bbip1	BBSome interacting protein 1
NM_134257	7.3688	12.1063	0.716256	5e-05	0.00018083	Rgs3	regulator of G-protein signaling 3
NM_008983	1.2663	2.07888	0.715182	0.00105	0.00302995	Ptprk	protein tyrosine phosphatase, receptor type, K
NM_177758	0.928882	1.52271	0.713075	0.0021	0.0056794	Zscan20	zinc finger and SCAN domains 20
NM_175245	96.8804	158.771	0.712671	0.0001	0.000347947	Mzt1	mitotic spindle organizing protein 1
NM_016891	114.647	187.87	0.712531	0.0002	0.000663892	Ppp2r1a	protein phosphatase 2, regulatory subunit A, alpha
NM_026487	16.1223	26.4155	0.712333	5e-05	0.00018083	Atad1	ATPase family, AAA domain containing 1
NM_027865	0.981675	1.60804	0.711988	0.0198	0.0422448	Tmem25	transmembrane protein 25
NM_001163478	20.902	34.1822	0.709605	0.00325	0.00841894	Rabggtb	Rab geranylgeranyl transferase, b subunit
NM_010325	35.2432	57.6095	0.708963	5e-05	0.00018083	Got2	glutamatic-oxaloacetic transaminase 2, mitochondrial
NM_010111	43.641	71.2654	0.707515	5e-05	0.00018083	Efnb2	ephrin B2
NR_040616	0.948974	1.54892	0.706827	0.018	0.0388405
NM_010302	72.4773	118.297	0.706809	5e-05	0.00018083	Gna12	guanine nucleotide binding protein, alpha 12
NM_001024619	6.43522	10.501	0.706471	0.00015	0.000508141	Tsku	tsukushi
NM_175436	0.955601	1.5593	0.706422	0.00995	0.0229354	Zfp526	zinc finger protein 526
NM_001001984	4.14021	6.74619	0.704369	5e-05	0.00018083	Kdm2a	lysine (K)-specific demethylase 2A
NM_001025192	10.7859	17.5645	0.703522	5e-05	0.00018083	Cxadr	coxsackie virus and adenovirus receptor
NM_145488	1.78466	2.90576	0.703266	0.0023	0.00616483	Pex6	peroxisomal biogenesis factor 6
NM_145997	1.33175	2.16822	0.703191	0.00165	0.00456284	Kdm5a	lysine (K)-specific demethylase 5A
NM_024215	4.88022	7.94547	0.703187	0.00085	0.00250029	Zfp593	zinc finger protein 593
NM_177139	12.7041	20.6714	0.702338	5e-05	0.00018083	Lypd6	LY6/PLAUR domain containing 6
NM_030109	22.6659	36.8449	0.700945	5e-05	0.00018083	Sf3b2	splicing factor 3b, subunit 2
NM_145155	7.21786	11.7183	0.69912	5e-05	0.00018083	Wasf3	WAS protein family, member 3
NM_013640	11.0772	17.9816	0.698933	0.00015	0.000508141	Psmb10	proteasome (prosome, macropain) subunit, beta type 10
NM_021335	57.4987	93.3102	0.698505	5e-05	0.00018083	Snrpb2	U2 small nuclear ribonucleoprotein B
NM_001081079	11.5938	18.8101	0.698147	5e-05	0.00018083	Ogfrl1	opioid growth factor receptor-like 1
NM_011967	96.1611	155.971	0.697748	5e-05	0.00018083	Psma5	proteasome (prosome, macropain) subunit, alpha type 5
NR_037970	60.5384	98.1863	0.697672	0.00065	0.00195797
NM_011672	12.2229	19.8227	0.697562	0.0204	0.0433543	Ufd1l	ubiquitin fusion degradation 1 like
NM_172694	2.21706	3.58917	0.695001	0.002	0.0054349	Megf9	multiple EGF-like-domains 9
NM_146126	9.80966	15.8668	0.69374	5e-05	0.00018083	Sord	sorbitol dehydrogenase
NM_001127340	4.53933	7.34014	0.693328	0.01805	0.0389324	Acrbp	proacrosin binding protein
NM_029965	4.86202	7.8584	0.692681	5e-05	0.00018083	Rnf170	ring finger protein 170
NM_029531	7.91969	12.7827	0.690676	5e-05	0.00018083	Zfp60	zinc finger protein 60
NM_001042660	1.85422	2.9924	0.69049	0.0011	0.00316097	Smad7	SMAD family member 7
NM_080853	3.3111	5.34329	0.690418	0.00015	0.000508141	Slc17a6	solute carrier family 17 (sodium-dependent inorganic phosphate cotransporter), member 6
NM_023314	22.8106	36.7566	0.688302	0.0011	0.00316097	Eif4e2	eukaryotic translation initiation factor 4E member 2
NM_001159410	94.6937	152.577	0.688193	0.0011	0.00316097	Guk1	guanylate kinase 1
NM_172445	3.35333	5.40213	0.687934	0.00705	0.0168735	Wdr37	WD repeat domain 37
NM_025854	3.46961	5.58907	0.687837	0.0017	0.00468826	Cir1	corepressor interacting with RBPJ, 1
NR_045598	11.3417	18.2607	0.687102	0.00115	0.00328941	Gm15706	predicted gene 15706
NM_001045486	9.02177	14.5204	0.6866	5e-05	0.00018083	Zfp180	zinc finger protein 180
NM_016785	4.15892	6.69279	0.6864	0.0007	0.00209489	Tpmt	thiopurine methyltransferase
NM_016878	19.8549	31.9294	0.685392	0.00025	0.000815036	Dnpep	aspartyl aminopeptidase
NM_181420	1.79784	2.89042	0.685018	0.0105	0.0240593	Fn3krp	fructosamine 3 kinase related protein
NM_001024952	3.96001	6.36324	0.684258	0.0001	0.000347947	Rc3h1	RING CCCH (C3H) domains 1
NM_001195540	3.24157	5.20771	0.683954	0.01955	0.0417758	Dclk1	doublecortin-like kinase 1
NM_010946	102.35	164.412	0.683803	0.0013	0.0036766	Ntan1	N-terminal Asn amidase
NM_199033	6.26249	10.0595	0.683755	0.0005	0.00154079	Tsen2	tRNA splicing endonuclease 2 homolog (S. cerevisiae)
NM_001039391	143.841	230.936	0.68302	0.0003	0.000963747	Pkig	protein kinase inhibitor, gamma
NM_017395	2.19318	3.52087	0.682911	0.00055	0.00168147	Rfx5	regulatory factor X, 5 (influences HLA class II expression)
NM_175121	13.4985	21.6482	0.681443	5e-05	0.00018083	Slc38a2	solute carrier family 38, member 2
NM_019870	28.2617	45.3118	0.681039	0.0221	0.0465242	Naa10	N(alpha)-acetyltransferase 10, NatA catalytic subunit
NM_028115	1.30037	2.08407	0.680482	0.0135	0.0300835	Trub1	TruB pseudouridine (psi) synthase homolog 1 (E. coli)
NM_172939	1.94669	3.11494	0.67818	0.00105	0.00302995	Sowahc	sosondowah ankyrin repeat domain family member C
NM_145387	1.66035	2.65385	0.676605	0.0043	0.0108365	Athl1	ATH1, acid trehalase-like 1 (yeast)
NM_145599	12.1559	19.4057	0.674825	5e-05	0.00018083	Tmem184c	transmembrane protein 184C
NM_175318	2.27701	3.63493	0.67479	0.0003	0.000963747	Spty2d1	SPT2, Suppressor of Ty, domain containing 1 (S. cerevisiae)
NM_031201	20.9083	33.3675	0.674364	5e-05	0.00018083	Tsta3	tissue specific transplantation antigen P35B
NM_007764	4.14139	6.60451	0.673337	0.00015	0.000508141	Crkl	v-crk sarcoma virus CT10 oncogene homolog (avian)-like
NR_003373	5104.71	8112.09	0.668244	0.01215	0.0274037
NM_152810	6.85291	10.888	0.667945	5e-05	0.00018083	Cdc5l	cell division cycle 5-like (S. pombe)
NM_009712	2.36346	3.75379	0.667449	0.00125	0.00354742	Arsb	arylsulfatase B
NM_025776	18.0936	28.7284	0.666995	5e-05	0.00018083	Rbm22	RNA binding motif protein 22
NM_021466	1.38282	2.19514	0.666694	0.01305	0.029185	Taf1a	TATA box binding protein (Tbp)-associated factor, RNA polymerase I, A
NR_030674	12.2155	19.3806	0.665892	0.0025	0.00664773
NR_034038	58.2696	92.2599	0.662961	5e-05	0.00018083	5430416N02Rik	RIKEN cDNA 5430416N02 gene
NM_173002	1.50187	2.3772	0.662505	0.02115	0.0447578	Zxdc	ZXD family zinc finger C
NM_027882	7.99605	12.6472	0.661463	0.00925	0.0214915	Cic	capicua homolog (Drosophila)
NM_001080977	1.81889	2.87656	0.661288	0.0103	0.0236538	Rsbn1l	round spermatid basic protein 1-like
NM_025576	24.5648	38.8114	0.659887	0.0001	0.000347947
NM_175401	2.8191	4.45332	0.659649	0.0056	0.0137319	Fbxw17	F-box and WD-40 domain protein 17
NM_133950	63.7656	100.728	0.659618	5e-05	0.00018083	Kdelr1	KDEL (Lys-Asp-Glu-Leu) endoplasmic reticulum protein retention receptor 1
NM_025822	3.24431	5.12035	0.65833	0.00105	0.00302995	Rsrc1	arginine/serine-rich coiled-coil 1
NM_019400	11.0513	17.4381	0.658026	0.0004	0.00125607	Rabep1	rabaptin, RAB GTPase binding effector protein 1
NM_197940	3.67107	5.79087	0.657581	5e-05	0.00018083	Wipf2	WAS/WASL interacting protein family, member 2
NM_138603	8.09979	12.7536	0.654946	0.0052	0.0128554	Ccdc22	coiled-coil domain containing 22
NM_025873	7.22363	11.3715	0.654624	0.00055	0.00168147	Trit1	tRNA isopentenyltransferase 1
NM_001134475	2.70302	4.25307	0.65393	0.00315	0.00818357	Vcan	versican
NM_019689	2.2757	3.57972	0.653535	0.00145	0.00405644	Arid3b	AT rich interactive domain 3B (BRIGHT-like)
NM_134112	5.42429	8.52599	0.652433	0.0076	0.0180422	Kctd1	potassium channel tetramerisation domain containing 1
NM_028431	31.6422	49.7334	0.652365	5e-05	0.00018083	Pmpcb	peptidase (mitochondrial processing) beta
NM_001163013	0.558362	0.877578	0.652327	0.0128	0.0286892	Ythdc2	YTH domain containing 2
NM_028427	18.981	29.8021	0.650858	0.00025	0.000815036	Tmem192	transmembrane protein 192
NM_133750	14.7436	23.1199	0.64904	5e-05	0.00018083	Fam118a	family with sequence similarity 118, member A
NM_001025093	12.6988	19.9113	0.648892	0.0099	0.0228321	Atf2	activating transcription factor 2
NM_139143	6.26728	9.82686	0.64889	0.00025	0.000815036	Slc39a6	solute carrier family 39 (metal ion transporter), member 6
NM_172871	6.58446	10.3211	0.648461	0.0001	0.000347947	Klhl9	kelch-like 9
NM_172525	1.28168	2.00836	0.64798	0.00305	0.00794942	Arhgap29	Rho GTPase activating protein 29
NM_145422	37.0588	58.0397	0.647224	5e-05	0.00018083	Rtcb	RNA 2',3'-cyclic phosphate and 5'-OH ligase
NM_001164770	25.3097	39.6256	0.646742	0.0217	0.0457915	Fbxw2	F-box and WD-40 domain protein 2
NM_001038993	46.2753	72.43	0.646345	0.00085	0.00250029	Rnf38	ring finger protein 38
NM_026370	9.44076	14.7766	0.646337	0.0005	0.00154079	Kat8	K(lysine) acetyltransferase 8
NM_172762	2.29573	3.59037	0.645175	0.0019	0.00518824	Rbm34	RNA binding motif protein 34
NM_018799	218.682	341.906	0.644764	0.00015	0.000508141	Eif3i	eukaryotic translation initiation factor 3, subunit I
NM_175141	5.42094	8.47182	0.644129	0.0001	0.000347947	1810030O07Rik	RIKEN cDNA 1810030O07 gene
NM_030697	2.1256	3.32056	0.643558	0.0054	0.0132964	Kank3	KN motif and ankyrin repeat domains 3
NM_008468	4.43081	6.90346	0.639749	0.00025	0.000815036	Kpna6	karyopherin (importin) alpha 6
NM_001243908	7.57312	11.7971	0.639472	0.0003	0.000963747	Zfp383	zinc finger protein 383
NM_053076	104.423	162.555	0.638492	0.0096	0.0222145	Rtn3	reticulon 3
NM_198619	1.7129	2.66488	0.637633	0.0033	0.00853586	Zfp933	zinc finger protein 933
NM_177296	16.0347	24.9343	0.636937	0.00015	0.000508141	Tnpo3	transportin 3
NM_175668	1.80102	2.79763	0.635392	0.0074	0.0176186	Gpr4	G protein-coupled receptor 4
NM_172054	11.2509	17.4697	0.634813	5e-05	0.00018083	Txndc9	thioredoxin domain containing 9
NM_016981	2.19022	3.39922	0.634123	0.00115	0.00328941	Slc9a1	solute carrier family 9 (sodium/hydrogen exchanger), member 1
NM_026490	3.92798	6.09602	0.63408	0.00045	0.00139898	Mrpl19	mitochondrial ribosomal protein L19
NM_009767	2.56649	3.98277	0.633979	0.0006	0.00181993	Chic1	cysteine-rich hydrophobic domain 1
NR_002860	1.07896	1.67428	0.633896	0.01645	0.0358449
NM_001081049	1.09076	1.69203	0.633426	0.00035	0.00111085	Kmt2a	lysine (K)-specific methyltransferase 2A
NM_026220	1.97897	3.06961	0.633304	0.0039	0.00991903	Mfap1a	microfibrillar-associated protein 1A
NM_011988	1.49721	2.322	0.633092	0.0181	0.0390274	Slc27a3	solute carrier family 27 (fatty acid transporter), member 3
NM_001081267	1.61275	2.50095	0.632947	0.0002	0.000663892	Rsf1	remodeling and spacing factor 1
NM_009079	616.079	955.249	0.63276	0.00405	0.0102653	Rpl22	ribosomal protein L22
NM_021521	1.03588	1.60579	0.632427	0.00195	0.00531214	Med12	mediator complex subunit 12
NM_007664	20.6788	32.0483	0.632096	5e-05	0.00018083	Cdh2	cadherin 2
NM_001130443	43.1712	66.8672	0.631229	0.0072	0.0171904	Hras	Harvey rat sarcoma virus oncogene
NM_013736	11.9138	18.4457	0.630649	0.00025	0.000815036	Tceb3	transcription elongation factor B (SIII), polypeptide 3
NM_145496	9.15238	14.1632	0.629927	0.00015	0.000508141	Tkfc	triokinase, FMN cyclase
NM_026157	7.60857	11.765	0.628806	0.0004	0.00125607	Mtpap	mitochondrial poly(A) polymerase
NM_172735	15.961	24.6659	0.627973	0.0005	0.00154079	Zc3hc1	zinc finger, C3HC type 1
NR_033388	0.791558	1.22282	0.627445	0.011	0.0250745
NM_023122	29.1193	44.9333	0.625809	0.002	0.0054349	Gpm6b	glycoprotein m6b
NM_001081068	0.932048	1.43804	0.625627	0.00445	0.0111762	Ltn1	listerin E3 ubiquitin protein ligase 1
NM_172741	3.83003	5.90898	0.625552	0.00015	0.000508141	4931406P16Rik	RIKEN cDNA 4931406P16 gene
NM_145927	4.59291	7.07824	0.623981	0.00105	0.00302995	Fntb	farnesyltransferase, CAAX box, beta
NM_001046637	58.8153	90.5725	0.622882	0.0037	0.00946165	Snrpa	small nuclear ribonucleoprotein polypeptide A
NM_010476	3.45512	5.31826	0.622217	0.0004	0.00125607	Hsd17b7	hydroxysteroid (17-beta) dehydrogenase 7
NR_015577	13.2868	20.45	0.622104	0.0068	0.0163402	2210015D19Rik	RIKEN cDNA 2210015D19 gene
NM_007460	8.41432	12.9506	0.622096	0.0002	0.000663892	Ap3d1	adaptor-related protein complex 3, delta 1 subunit
NM_001142727	87.9659	135.379	0.621986	0.001	0.00289955	1110065P20Rik	RIKEN cDNA 1110065P20 gene
NM_027985	68.1141	104.799	0.621605	0.0001	0.000347947	Mad2l2	MAD2 mitotic arrest deficient-like 2
NM_017464	2.40966	3.7065	0.621227	0.00155	0.00431133	Nedd9	neural precursor cell expressed, developmentally down-regulated gene 9
NM_024442	3.46535	5.32709	0.620345	0.00615	0.0149324	Cyp4f16	cytochrome P450, family 4, subfamily f, polypeptide 16
NR_033621	3.60102	5.53523	0.620237	0.00765	0.018149
NM_025757	44.0445	67.5856	0.617755	0.00025	0.000815036	Gid4	GID complex subunit 4, VID24 homolog (S. cerevisiae)
NM_018818	1.07559	1.64977	0.617137	0.00935	0.0216977	Chm	choroidermia (RAB escort protein 1)
NM_152825	0.852127	1.307	0.617117	0.00805	0.0189948	Usp45	ubiquitin specific petidase 45
NM_144925	2.20389	3.37973	0.616857	0.00035	0.00111085	Tnrc6a	trinucleotide repeat containing 6a
NM_173740	1.89752	2.90988	0.616841	0.00425	0.0107232	Maoa	monoamine oxidase A
NM_176958	5.59409	8.57796	0.616733	0.0001	0.000347947	Hif1an	hypoxia-inducible factor 1, alpha subunit inhibitor
NM_008925	20.1401	30.8626	0.615788	0.00015	0.000508141	Prkcsh	protein kinase C substrate 80K-H
NM_198109	2.03378	3.11561	0.615349	0.00595	0.0144954	Ssh1	slingshot homolog 1 (Drosophila)
NM_175438	2.89799	4.43733	0.614636	0.00275	0.00724158	Aldh4a1	aldehyde dehydrogenase 4 family, member A1
NR_002840	34.1807	52.287	0.613271	0.0002	0.000663892	Gas5	growth arrest specific 5
NM_212446	10.4039	15.9122	0.613004	0.00015	0.000508141	Psmf1	proteasome (prosome, macropain) inhibitor subunit 1
NM_001199350	5836.99	8917.36	0.611392	0.00955	0.0221107
NM_024218	2602.18	3973.26	0.610606	0.00885	0.0206642	Rpl24	ribosomal protein L24
NM_177589	2.28235	3.48393	0.610198	0.0029	0.0075957	Ulk4	unc-51-like kinase 4
NM_013608	1218.55	1859.83	0.609998	0.00485	0.0120726	Naca	nascent polypeptide-associated complex alpha polypeptide
NM_172307	5.86857	8.9482	0.608588	0.00085	0.00250029	Mbtps2	membrane-bound transcription factor peptidase, site 2
NM_001081293	1.96327	2.9908	0.607269	0.00115	0.00328941	Rprd2	regulation of nuclear pre-mRNA domain containing 2
NM_028815	1.52999	2.32902	0.606198	0.00105	0.00302995	Cep97	centrosomal protein 97
NM_026111	4.37172	6.65464	0.60616	0.00255	0.00676602	Qpctl	glutaminyl-peptide cyclotransferase-like
NM_001034874	0.572844	0.871667	0.605636	0.0128	0.0286892	Shisa6	shisa family member 6
NM_145353	18.3899	27.967	0.604813	0.00015	0.000508141	Yipf3	Yip1 domain family, member 3
NM_001081168	27.6281	42.0151	0.604772	0.0002	0.000663892	Sap30l	SAP30-like
NM_017478	4.70973	7.16177	0.604672	0.00245	0.00652741	Copg2	coatomer protein complex, subunit gamma 2
NM_026512	7.50286	11.4038	0.603997	0.00435	0.0109477	Bphl	biphenyl hydrolase-like (serine hydrolase, breast epithelial mucin-associated antigen)
NM_177602	1.70002	2.58229	0.603097	0.0119	0.0269014	Wdr25	WD repeat domain 25
NM_175122	4.2094	6.39294	0.602866	0.0014	0.00392991	Rab39b	RAB39B, member RAS oncogene family
NM_029115	8.07919	12.2606	0.601745	0.0009	0.00263387	Ccdc181	coiled-coil domain containing 181
NM_011729	3.2559	4.94075	0.601671	0.0014	0.00392991	Ercc5	excision repair cross-complementing rodent repair deficiency, complementation group 5
NM_025649	7.61609	11.5445	0.600078	0.00255	0.00676602	Mad2l1bp	MAD2L1 binding protein
NM_029377	15.3789	23.2883	0.598652	0.0016	0.00443714	Lin37	lin-37 homolog (C. elegans)
NM_021422	1.51306	2.2884	0.59687	0.0132	0.029482	Dnaja4	DnaJ (Hsp40) homolog, subfamily A, member 4
NM_177239	0.734409	1.11056	0.596627	0.0092	0.0213859	Mysm1	myb-like, SWIRM and MPN domains 1
NM_031373	39.2737	59.3547	0.595799	0.00015	0.000508141	Ogfr	opioid growth factor receptor
NM_023873	3.76524	5.68447	0.594285	0.0031	0.00806824	Cep70	centrosomal protein 70
NM_001162945	1.98396	2.99386	0.593618	0.00185	0.00506439	Mtx3	metaxin 3
NM_020588	109.613	165.387	0.593425	0.0019	0.00518824	Tmem183a	transmembrane protein 183A
NM_030715	1.99351	3.00647	0.59276	0.01165	0.0263945	Polh	polymerase (DNA directed), eta (RAD 30 related)
NM_023409	86.1926	129.91	0.591872	0.0006	0.00181993	Npc2	Niemann-Pick type C2
NM_173016	1.37269	2.06687	0.590441	0.01265	0.0283949	Vat1l	vesicle amine transport protein 1 homolog-like (T. californica)
NM_028611	5.47207	8.23693	0.590021	0.00245	0.00652741	Ndufaf7	NADH dehydrogenase (ubiquinone) 1 alpha subcomplex assembly factor 7
NM_138664	1.17336	1.76589	0.589748	0.0189	0.0405426	Dnajc28	DnaJ (Hsp40) homolog, subfamily C, member 28
NM_001081221	1.01954	1.53217	0.587658	0.00375	0.00957715	Ercc6	excision repair cross-complementing rodent repair deficiency, complementation group 6
NM_007859	2.07546	3.11679	0.58663	0.01955	0.0417758	Dffb	DNA fragmentation factor, beta subunit
NM_145851	23.184	34.8131	0.586504	0.00015	0.000508141	Cables2	CDK5 and Abl enzyme substrate 2
NM_025889	36.2359	54.4097	0.586445	0.00725	0.0172993
NR_036572	8.55107	12.8371	0.586142	0.01555	0.0341097
NM_009409	3.05038	4.57913	0.586084	0.00105	0.00302995	Top2b	topoisomerase (DNA) II beta
NM_001040400	0.864132	1.29646	0.58525	0.006	0.0146034	Tet2	tet methylcytosine dioxygenase 2
NM_011767	10.1828	15.2771	0.585237	0.00025	0.000815036	Zfr	zinc finger RNA binding protein
NM_001033173	2.84303	4.25774	0.582658	0.00045	0.00139898	Usp31	ubiquitin specific peptidase 31
NM_001110498	8.51452	12.749	0.582385	0.0205	0.0435398	Ifnar2	interferon (alpha and beta) receptor 2
NM_009145	27.2254	40.7604	0.582217	0.0002	0.000663892	Nptn	neuroplastin
NM_028990	2.44818	3.66481	0.58203	0.00315	0.00818357	Tmem168	transmembrane protein 168
NM_010017	2.25348	3.37213	0.581504	0.00245	0.00652741	Dag1	dystroglycan 1
NM_007937	1.90688	2.84899	0.579236	0.0014	0.00392991	Epha5	Eph receptor A5
NM_024270	115.977	173.272	0.579203	0.0003	0.000963747	Stard3nl	STARD3 N-terminal like
NM_001146023	5.58657	8.33909	0.577927	0.0173	0.0374969	Fam98c	family with sequence similarity 98, member C
NM_207515	1.01785	1.51899	0.577595	0.01695	0.0368166	Mbnl2	muscleblind-like 2
NM_133880	1.23675	1.84424	0.576469	0.02375	0.0495583	Pafah2	platelet-activating factor acetylhydrolase 2
NM_144958	371.274	553.134	0.575143	0.00205	0.00555824	Eif4a1	eukaryotic translation initiation factor 4A1
NM_172794	4.13719	6.16328	0.575046	0.0047	0.0117355	Zfp454	zinc finger protein 454
NM_172516	0.663415	0.988175	0.574855	0.01715	0.0372057	Dstyk	dual serine/threonine and tyrosine protein kinase
NM_007854	3.77782	5.62551	0.57443	0.00445	0.0111762	Slc29a2	solute carrier family 29 (nucleoside transporters), member 2
NM_022981	3.39364	5.05243	0.574145	0.0025	0.00664773	Zfp110	zinc finger protein 110
NM_001111277	4.26584	6.35038	0.574013	0.01495	0.0329436	Eif2b3	eukaryotic translation initiation factor 2B, subunit 3
NM_001045482	1.34484	2.00132	0.573521	0.01715	0.0372057	Rbak	RB-associated KRAB zinc finger
NM_028031	15.4949	23.0367	0.572142	0.00065	0.00195797	Zdhhc13	zinc finger, DHHC domain containing 13
NM_172591	1.59128	2.36569	0.572073	0.00675	0.0162302	Fcho2	FCH domain only 2
NM_019635	2.94146	4.37236	0.57188	0.0069	0.0165512	Stk3	serine/threonine kinase 3
NM_198023	2.15993	3.20832	0.570831	0.01285	0.0287881	Rcor1	REST corepressor 1
NM_001013379	1.59842	2.37417	0.570779	0.01755	0.0379735
NM_133758	3.36554	4.99616	0.569981	0.0012	0.00341806	Usp47	ubiquitin specific peptidase 47
NM_029934	5.09701	7.56459	0.569609	0.00125	0.00354742	Mboat7	membrane bound O-acyltransferase domain containing 7
NM_001166645	1.47854	2.19324	0.568888	0.0058	0.0141676	Zfp882	zinc finger protein 882
NM_172563	1.61083	2.3892	0.568728	0.005	0.0124083	Hlf	hepatic leukemia factor
NM_172935	4.92709	7.30515	0.568179	0.0095	0.0220058	Amdhd2	amidohydrolase domain containing 2
NM_011503	4.72255	6.99541	0.566844	0.00245	0.00652741	Stxbp2	syntaxin binding protein 2
NM_011890	2.07833	3.07622	0.565735	0.00705	0.0168735	Sgcb	sarcoglycan, beta (dystrophin-associated glycoprotein)
NM_001033451	5.98575	8.8536	0.564733	0.001	0.00289955	Zfp408	zinc finger protein 408
NM_008575	2.10023	3.09836	0.560959	0.0095	0.0220058	Mdm4	transformed mouse 3T3 cell double minute 4
NM_144918	7.60497	11.2135	0.560223	0.00165	0.00456284	Smyd5	SET and MYND domain containing 5
NM_031408	2.29452	3.37855	0.558211	0.0026	0.00688506	Gigyf1	GRB10 interacting GYF protein 1
NM_010898	21.1286	31.0718	0.556407	0.01615	0.0352696	Nf2	neurofibromatosis 2
NM_194340	1.50253	2.20829	0.555537	0.0018	0.00493898	Prr14l	proline rich 14-like
NM_172458	4.80101	7.05316	0.554933	0.0006	0.00181993	Zfp871	zinc finger protein 871
NM_172549	1.41677	2.08053	0.554344	0.00405	0.0102653	Cabin1	calcineurin binding protein 1
NM_198606	9.06505	13.304	0.553478	0.00325	0.00841894	Dcaf13	DDB1 and CUL4 associated factor 13
NM_172586	5.02736	7.37751	0.553334	0.0012	0.00341806	Zfp322a	zinc finger protein 322A
NM_028428	3.55801	5.21849	0.552563	0.00365	0.00934697	Fut11	fucosyltransferase 11
NM_144558	7.16834	10.5068	0.551615	0.00135	0.00380301	Bivm	basic, immunoglobulin-like variable motif containing
NM_053168	4.072	5.96779	0.551461	0.00595	0.0144954	Trim11	tripartite motif-containing 11
NM_001081061	0.799223	1.16988	0.549693	0.0085	0.0199296	Bdp1	B double prime 1, subunit of RNA polymerase III transcription initiation factor IIIB
NM_018797	0.651459	0.952854	0.548581	0.0213	0.0450399	Plxnc1	plexin C1
NM_133976	75.4503	110.354	0.548536	0.00085	0.00250029	Imp3	IMP3, U3 small nucleolar ribonucleoprotein, homolog (yeast)
NM_145430	9.96621	14.5738	0.548256	0.0009	0.00263387	Fam222b	family with sequence similarity 222, member B
NM_029211	11.0762	16.1908	0.547702	0.00215	0.00580067	Rnf121	ring finger protein 121
NM_172977	3.74905	5.47206	0.54556	0.0042	0.010611	Gtf3c4	general transcription factor IIIC, polypeptide 4
NM_007598	29.1664	42.5669	0.545427	0.00085	0.00250029	Cap1	CAP, adenylate cyclase-associated protein 1 (yeast)
NM_019706	12.2737	17.9023	0.544579	0.01775	0.0383578	Rnf138	ring finger protein 138
NM_133747	8.30103	12.0994	0.543576	0.00115	0.00328941	Fam98a	family with sequence similarity 98, member A
NM_011629	1.99932	2.91017	0.541598	0.0106	0.0242658	Nr2c1	nuclear receptor subfamily 2, group C, member 1
NM_001031814	0.745818	1.08525	0.541131	0.00425	0.0107232	Smg1	SMG1 homolog, phosphatidylinositol 3-kinase-related kinase (C. elegans)
NM_001004164	7.14431	10.3945	0.540947	0.00045	0.00139898	Gnptab	N-acetylglucosamine-1-phosphate transferase, alpha and beta subunits
NM_026058	1.67231	2.4311	0.539768	0.0178	0.0384562	Cers4	ceramide synthase 4
NM_001168255	2.69268	3.91418	0.539668	0.0129	0.0288908	Slc45a4	solute carrier family 45, member 4
NM_030557	3.06427	4.4516	0.538781	0.0043	0.0108365	Mynn	myoneurin
NM_001039644	0.894422	1.29924	0.538641	0.01775	0.0383578	Edem3	ER degradation enhancer, mannosidase alpha-like 3
NM_201369	2.18254	3.16833	0.537717	0.00265	0.00700397	N4bp2l2	NEDD4 binding protein 2-like 2
NM_025518	3.72557	5.40792	0.53761	0.0152	0.0334293	Dus2	dihydrouridine synthase 2
NM_019747	3.64549	5.28977	0.537094	0.0018	0.00493898	Zfp113	zinc finger protein 113
NM_001170540	885.689	1283.71	0.535448	0.0045	0.0112886	Btf3	basic transcription factor 3
NM_172468	0.683905	0.991235	0.53543	0.02205	0.0464366	Snx30	sorting nexin family member 30
NM_178882	2.0199	2.9266	0.53494	0.01635	0.0356537	D2hgdh	D-2-hydroxyglutarate dehydrogenase
NM_028986	4.69916	6.80785	0.534798	0.0018	0.00493898	Gzf1	GDNF-inducible zinc finger protein 1
NM_009939	13.6029	19.6906	0.533591	0.0018	0.00493898	Cops2	COP9 (constitutive photomorphogenic) homolog, subunit 2 (Arabidopsis thaliana)
NM_021523	2.18084	3.15438	0.532474	0.00105	0.00302995	Huwe1	HECT, UBA and WWE domain containing 1
NM_010239	987.964	1428.18	0.531647	0.01045	0.0239575	Fth1	ferritin heavy chain 1
NM_027412	20.7745	30.0205	0.531133	0.00095	0.00276736	Ttc9c	tetratricopeptide repeat domain 9C
NM_198010	1.79649	2.5947	0.530388	0.00435	0.0109477	Ankrd17	ankyrin repeat domain 17
NM_022889	10.8712	15.6786	0.528289	0.00225	0.00604319	Pes1	pescadillo homolog 1, containing BRCT domain (zebrafish)
NM_198169	6.45771	9.30725	0.527333	0.0018	0.00493898	Gmeb2	glucocorticoid modulatory element binding protein 2
NM_010731	1.51112	2.17681	0.526598	0.0104	0.0238565	Zbtb7a	zinc finger and BTB domain containing 7a
NM_172396	67.7888	97.6305	0.526284	0.0012	0.00341806	Smim7	small integral membrane protein 7
NM_153569	8.45678	12.1721	0.525397	0.00105	0.00302995	Gak	cyclin G associated kinase
NM_026341	2.58269	3.71512	0.524535	0.01735	0.0375905	Nudt13	nudix (nucleoside diphosphate linked moiety X)-type motif 13
NR_015467	3.87576	5.57355	0.524117	0.004	0.0101505	5530601H04Rik	RIKEN cDNA 5530601H04 gene
NM_025937	1.54526	2.22184	0.523904	0.016	0.0349848	Nkap	NFKB activating protein
NM_027482	10.0258	14.4146	0.523818	0.0039	0.00991903	5730508B09Rik	RIKEN cDNA 5730508B09 gene
NM_130796	4.18901	6.02256	0.523768	0.0026	0.00688506	Snx18	sorting nexin 18
NM_019771	114.111	164.044	0.523642	0.001	0.00289955	Dstn	destrin
NM_025942	26.921	38.7002	0.523611	0.0011	0.00316097	Ola1	Obg-like ATPase 1
NM_011884	3.34777	4.81018	0.522891	0.0042	0.010611	Rngtt	RNA guanylyltransferase and 5'-phosphatase
NM_029749	4.4559	6.39915	0.522164	0.0014	0.00392991	Usp42	ubiquitin specific peptidase 42
NM_011185	263.658	378.618	0.522074	0.0019	0.00518824	Psmb1	proteasome (prosome, macropain) subunit, beta type 1
NM_153126	2.61925	3.75827	0.520914	0.00845	0.0198246	Nat10	N-acetyltransferase 10
NM_001085408	65.4077	93.8392	0.52073	0.01875	0.0402592	Sdccag3	serologically defined colon cancer antigen 3
NM_198006	86.2551	123.722	0.520423	0.0024	0.00640629	Coa5	cytochrome C oxidase assembly factor 5
NM_172717	36.2458	51.9776	0.520075	0.00085	0.00250029	Chfr	checkpoint with forkhead and ring finger domains
NM_008063	4.54062	6.50861	0.519459	0.0111	0.0252758	Slc37a4	solute carrier family 37 (glucose-6-phosphate transporter), member 4
NM_001081473	1.07403	1.53828	0.518288	0.022	0.0463485	Zxdb	zinc finger, X-linked, duplicated B
NM_198162	2.37731	3.40374	0.517789	0.02355	0.0491947	Morc2a	microrchidia 2A
NM_008881	2.68975	3.84641	0.516038	0.0023	0.00616483	Plxna1	plexin A1
NM_025770	5.19562	7.42953	0.515975	0.01445	0.0319662	Atg10	autophagy related 10
NM_007707	3.78459	5.41131	0.515842	0.00905	0.0210779	Socs3	suppressor of cytokine signaling 3
NM_029101	22.9582	32.8108	0.515165	0.00185	0.00506439	Rrp7a	ribosomal RNA processing 7 homolog A (S. cerevisiae)
NM_008943	6.25695	8.93753	0.514416	0.00355	0.00911566	Psen1	presenilin 1
NM_026069	1657.83	2366.19	0.513271	0.0176	0.0380664	Rpl37	ribosomal protein L37
NM_178141	14.9384	21.3007	0.511874	0.00545	0.0134049	3830406C13Rik	RIKEN cDNA 3830406C13 gene
NM_027409	10.4029	14.8261	0.51116	0.004	0.0101505	Mospd1	motile sperm domain containing 1
NM_007831	1.38087	1.96625	0.509868	0.00525	0.0129645	Dcc	deleted in colorectal carcinoma
NM_197992	13.9873	19.9162	0.509823	0.011	0.0250745	Pcgf1	polycomb group ring finger 1
NM_026444	78.178	111.28	0.509356	0.0025	0.00664773	Cs	citrate synthase
NM_001085507	5.63704	8.02192	0.509012	0.00175	0.00481464	Zbtb34	zinc finger and BTB domain containing 34
NM_028248	1.90607	2.7115	0.508494	0.0115	0.0260908	Tmem87b	transmembrane protein 87B
NM_001033174	3.21202	4.56906	0.508417	0.0047	0.0117355	Osbp	oxysterol binding protein
NM_024465	47.7277	67.8651	0.507842	0.0009	0.00263387	Abhd12	abhydrolase domain containing 12
NM_026529	20.8547	29.6474	0.50753	0.004	0.0101505	2700062C07Rik	RIKEN cDNA 2700062C07 gene
NM_020483	15.2541	21.6804	0.507194	0.00245	0.00652741	Sap30bp	SAP30 binding protein
NM_027098	304.828	433.246	0.507189	0.00215	0.00580067	Mrpl30	mitochondrial ribosomal protein L30
NM_015822	4.60013	6.53599	0.506732	0.00355	0.00911566	Fbxl3	F-box and leucine-rich repeat protein 3
NM_001081183	1.40278	1.99216	0.506038	0.0108	0.0246762	1110037F02Rik	RIKEN cDNA 1110037F02 gene
NM_199008	8.15945	11.5676	0.50355	0.0138	0.0306782	Cox11	cytochrome c oxidase assembly protein 11
NM_030730	2.38761	3.38381	0.503082	0.00265	0.00700397	Rad54l2	RAD54 like 2 (S. cerevisiae)
NM_018744	1.43689	2.03603	0.502813	0.01085	0.0247787	Sema6a	sema domain, transmembrane domain (TM), and cytoplasmic domain, (semaphorin) 6A
NM_001123327	5.03967	7.14029	0.502654	0.00185	0.00506439	Qser1	glutamine and serine rich 1
NM_177732	2.82076	3.99548	0.502287	0.01665	0.0362372	Slc35d1	solute carrier family 35 (UDP-glucuronic acid/UDP-N-acetylgalactosamine dual transporter), member D1
NM_011049	161.947	229.167	0.500878	0.00335	0.00865337	Cdk16	cyclin-dependent kinase 16
NM_030257	2.4109	3.41153	0.500851	0.0184	0.0395928	Lysmd3	LysM, putative peptidoglycan-binding, domain containing 3
NM_001033422	1.20817	1.70922	0.500511	0.01355	0.0301828	Thoc2	THO complex 2
NM_144825	3.40232	4.81313	0.500459	0.00215	0.00580067	Taok1	TAO kinase 1
NM_133757	29.0158	41.0073	0.49904	0.00155	0.00431133	Pgs1	phosphatidylglycerophosphate synthase 1
NM_023215	78.901	111.461	0.498423	0.0029	0.0075957	Chtop	chromatin target of PRMT1
NM_173764	6.59796	9.31163	0.497013	0.00305	0.00794942	Tapt1	transmembrane anterior posterior transformation 1
NM_175106	4.38119	6.18151	0.496636	0.006	0.0146034	Tmem177	transmembrane protein 177
NM_172699	5.52827	7.79947	0.496549	0.0033	0.00853586	Foxj3	forkhead box J3
NM_019663	1.83415	2.58642	0.495844	0.02045	0.0434456	Pias1	protein inhibitor of activated STAT 1
NM_001163314	3.32735	4.69136	0.495633	0.0026	0.00688506	Pgap1	post-GPI attachment to proteins 1
NM_009567	2.587	3.64461	0.494488	0.0145	0.032064	Zfp93	zinc finger protein 93
NM_008306	10.3482	14.5762	0.494236	0.00175	0.00481464	Ndst1	N-deacetylase/N-sulfotransferase (heparan glucosaminyl) 1
NM_173741	3.53875	4.98422	0.494127	0.0101	0.0232444	Wdr24	WD repeat domain 24
NM_178848	9.17121	12.9173	0.494116	0.01045	0.0239575	Sirt5	sirtuin 5
NM_001029990	6.33484	8.92048	0.493812	0.01365	0.0303786	Mettl17	methyltransferase like 17
NM_011930	1.80608	2.54167	0.492919	0.02155	0.0455124	Clcn7	chloride channel 7
NM_008945	174.689	245.797	0.492681	0.0016	0.00443714	Psmb4	proteasome (prosome, macropain) subunit, beta type 4
NM_024176	466.841	656.657	0.492207	0.00285	0.00747808	Drap1	Dr1 associated protein 1 (negative cofactor 2 alpha)
NM_025780	5.04256	7.08654	0.490926	0.00625	0.0151493	Thap2	THAP domain containing, apoptosis associated protein 2
NM_018861	3.09321	4.34485	0.490205	0.0087	0.0203481	Slc1a4	solute carrier family 1 (glutamate/neutral amino acid transporter), member 4
NM_172380	34.6662	48.6836	0.489907	0.0023	0.00616483	Poglut1	protein O-glucosyltransferase 1
NM_027353	24.278	34.0788	0.489228	0.0023	0.00616483	Cd2bp2	CD2 antigen (cytoplasmic tail) binding protein 2
NM_025516	115.185	161.588	0.488361	0.00175	0.00481464	Ergic3	ERGIC and golgi 3
NM_172117	5.0502	7.08415	0.488256	0.01035	0.0237549	Entpd6	ectonucleoside triphosphate diphosphohydrolase 6
NM_028262	80.7956	113.164	0.486071	0.00225	0.00604319	Setd3	SET domain containing 3
NM_025934	3.8653	5.41142	0.485427	0.00895	0.020872	Riok2	RIO kinase 2 (yeast)
NM_013760	9.72524	13.6016	0.483972	0.0064	0.0154734	Dnajb9	DnaJ (Hsp40) homolog, subfamily B, member 9
NM_201637	1.42814	1.99716	0.48381	0.01165	0.0263945	Chd8	chromodomain helicase DNA binding protein 8
NM_025360	28.546	39.879	0.482337	0.0043	0.0108365	Tmed3	transmembrane emp24 domain containing 3
NM_153796	4.2178	5.88991	0.481754	0.0082	0.0193044	Peo1	progressive external ophthalmoplegia 1 (human)
NM_198899	1.28487	1.7931	0.480841	0.011	0.0250745	Uggt1	UDP-glucose glycoprotein glucosyltransferase 1
NM_133930	8.46882	11.8176	0.480702	0.00635	0.0153643	Creld1	cysteine-rich with EGF-like domains 1
NM_172758	3.66257	5.1054	0.479167	0.01255	0.0281915	Slc38a7	solute carrier family 38, member 7
NM_025607	42.2467	58.8773	0.478875	0.00555	0.0136235	Rnf181	ring finger protein 181
NM_153057	4.59006	6.39307	0.477995	0.00565	0.0138403	Nomo1	nodal modulator 1
NM_016742	57.3611	79.7826	0.476001	0.00295	0.00771571	Cdc37	cell division cycle 37
NM_001128607	32.5208	45.2014	0.475006	0.01205	0.0272008	Epb4.1	erythrocyte protein band 4.1
NM_011669	14.6593	20.3748	0.47497	0.00315	0.00818357	Usp12	ubiquitin specific peptidase 12
NM_001163445	37.5749	52.2092	0.474535	0.0032	0.00830188	Smim10l1	small integral membrane protein 10 like 1
NM_133800	35.3609	49.1304	0.474461	0.0033	0.00853586	Nol12	nucleolar protein 12
NM_024196	27.0554	37.5427	0.472615	0.0034	0.0087693	Tbc1d20	TBC1 domain family, member 20
NM_010726	5.97564	8.28454	0.471329	0.02305	0.0482858	Phyh	phytanoyl-CoA hydroxylase
NM_016763	74.7188	103.589	0.471323	0.00365	0.00934697	Hsd17b10	hydroxysteroid (17-beta) dehydrogenase 10
NM_019423	21.0153	29.1025	0.469703	0.00315	0.00818357	Elovl2	elongation of very long chain fatty acids (FEN1/Elo2, SUR4/Elo3, yeast)-like 2
NM_133748	18.0676	24.9925	0.468088	0.003	0.00783281	Insig2	insulin induced gene 2
NM_020559	4.36683	6.03919	0.467767	0.01405	0.0311698	Alas1	aminolevulinic acid synthase 1
NM_173413	11.9717	16.5477	0.467003	0.00335	0.00865337	Rab8b	RAB8B, member RAS oncogene family
NM_008855	2.33395	3.22604	0.466992	0.00635	0.0153643	Prkcb	protein kinase C, beta
NM_013889	1.21391	1.67786	0.466963	0.014	0.0310726	Zfp292	zinc finger protein 292
NM_021526	46.4166	64.145	0.466694	0.00405	0.0102653	Psmd14	proteasome (prosome, macropain) 26S subunit, non-ATPase, 14
NM_007552	54.1853	74.8331	0.465775	0.00315	0.00818357	Bmi1	Bmi1 polycomb ring finger oncogene
NM_001009949	52.192	72.08	0.465772	0.0037	0.00946165	Slc25a51	solute carrier family 25, member 51
NM_028868	8.86427	12.2351	0.464954	0.0061	0.0148227	Cxxc1	CXXC finger 1 (PHD domain)
NM_023363	2.61517	3.60951	0.464896	0.0202	0.0429788	Zfp788	zinc finger protein 788
NM_019773	16.6424	22.9648	0.464556	0.007	0.0167665	Rab9	RAB9, member RAS oncogene family
NM_197995	15.3537	21.1837	0.464372	0.0152	0.0334293	Arl16	ADP-ribosylation factor-like 16
NM_024479	3.30229	4.5532	0.463415	0.0239	0.0498332	Wbscr27	Williams Beuren syndrome chromosome region 27 (human)
NM_001081080	2.48967	3.42705	0.461013	0.00835	0.0196184	Phf3	PHD finger protein 3
NM_182809	4.6813	6.44274	0.460763	0.0086	0.0201406	Ntrk3	neurotrophic tyrosine kinase, receptor, type 3
NM_026784	21.902	30.1372	0.460484	0.0072	0.0171904	Pmvk	phosphomevalonate kinase
NM_018872	4.49684	6.18596	0.460085	0.0049	0.0121865	Tmem131	transmembrane protein 131
NM_133895	6.64236	9.13439	0.459613	0.0083	0.0195109	Slc15a4	solute carrier family 15, member 4
NM_001040695	1.99579	2.74449	0.459575	0.02295	0.048101	Uevld	UEV and lactate/malate dehyrogenase domains
NM_028636	2.95997	4.07031	0.459557	0.02305	0.0482858	Man2c1	mannosidase, alpha, class 2C, member 1
NM_028032	8.68667	11.9384	0.458731	0.0037	0.00946165	Ppp2r2a	protein phosphatase 2, regulatory subunit B, alpha
NM_133666	28.2506	38.8214	0.45857	0.0046	0.0115103	Ndufv1	NADH dehydrogenase (ubiquinone) flavoprotein 1
NM_026012	10.6847	14.6791	0.458213	0.01935	0.041396	Nradd	neurotrophin receptor associated death domain
NM_026380	3.46603	4.7533	0.455646	0.00865	0.0202443	Rgs8	regulator of G-protein signaling 8
NM_025686	8.35837	11.4587	0.45515	0.0208	0.0441054	Brf2	BRF2, subunit of RNA polymerase III transcription initiation factor, BRF1-like
NM_025647	133.638	182.74	0.451457	0.00565	0.0138403	Cmpk1	cytidine monophosphate (UMP-CMP) kinase 1
NM_133973	6.45602	8.82761	0.451378	0.0106	0.0242658	Cog4	component of oligomeric golgi complex 4
NM_133704	3.9989	5.46253	0.449968	0.01175	0.0266013	Sec22a	SEC22 vesicle trafficking protein homolog A (S. cerevisiae)
NM_026009	3.99721	5.4579	0.449354	0.0179	0.0386506	Ccdc47	coiled-coil domain containing 47
NM_007465	3.49754	4.77499	0.449157	0.02035	0.0432596	Birc2	baculoviral IAP repeat-containing 2
NM_138949	5.4032	7.36694	0.447253	0.01215	0.0274037	Zfp286	zinc finger protein 286
NM_026030	33.1004	45.115	0.446759	0.00575	0.0140601	Eif2s2	eukaryotic translation initiation factor 2, subunit 2 (beta)
NM_007893	7.52906	10.2554	0.445849	0.01125	0.0255807	E4f1	E4F transcription factor 1
NM_013835	3.85542	5.25008	0.445452	0.0084	0.0197215	Trove2	TROVE domain family, member 2
NM_172766	4.00676	5.44875	0.44349	0.00995	0.0229354	Nfrkb	nuclear factor related to kappa B binding protein
NM_145742	4.0155	5.45215	0.441245	0.01845	0.0396877	Dhx35	DEAH (Asp-Glu-Ala-His) box polypeptide 35
NM_025710	89.8096	121.782	0.43936	0.00555	0.0136235	Uqcrfs1	ubiquinol-cytochrome c reductase, Rieske iron-sulfur polypeptide 1
NM_001013367	2.81925	3.82218	0.439086	0.01945	0.0415852	Prkaa1	protein kinase, AMP-activated, alpha 1 catalytic subunit
NM_001080935	18.7234	25.3764	0.438646	0.0114	0.0258876	B230217C12Rik	RIKEN cDNA B230217C12 gene
NM_028379	53.9953	73.1759	0.438535	0.0063	0.0152559	Zdhhc4	zinc finger, DHHC domain containing 4
NM_178675	5.81761	7.87852	0.437499	0.00805	0.0189948	Slc35f1	solute carrier family 35, member F1
NM_013587	11.3793	15.4046	0.436947	0.0076	0.0180422	Lrpap1	low density lipoprotein receptor-related protein associated protein 1
NM_001037170	35.3485	47.8116	0.43571	0.0063	0.0152559	Tomm40l	translocase of outer mitochondrial membrane 40 homolog-like (yeast)
NM_009530	1.65532	2.23827	0.435277	0.0151	0.0332402	Atrx	alpha thalassemia/mental retardation syndrome X-linked homolog (human)
NM_007924	5.20316	7.03068	0.434276	0.0173	0.0374969	Ell	elongation factor RNA polymerase II
NR_033498	6.05183	8.16673	0.432387	0.011	0.0250745	AI504432	expressed sequence AI504432
NM_001081034	7.81338	10.5366	0.431393	0.0231	0.0483797	Fbxo11	F-box protein 11
NM_029166	2.41494	3.25474	0.430554	0.01635	0.0356537	Uhrf1bp1l	UHRF1 (ICBP90) binding protein 1-like
NM_026036	7.70533	10.3735	0.428969	0.011	0.0250745	Cmtm6	CKLF-like MARVEL transmembrane domain containing 6
NM_008133	54.3729	73.1873	0.428707	0.00685	0.0164426	Glud1	glutamate dehydrogenase 1
NM_008991	4.58436	6.16786	0.428049	0.01705	0.0370119	Abcd3	ATP-binding cassette, sub-family D (ALD), member 3
NM_147155	7.43407	9.9972	0.427372	0.0176	0.0380664	Tagap1	T cell activation GTPase activating protein 1
NM_020615	216.06	290.445	0.426828	0.0079	0.0186819	Atp5c1	ATP synthase, H+ transporting, mitochondrial F1 complex, gamma polypeptide 1
NM_025512	17.2748	23.2193	0.426651	0.0122	0.0275006	Zfand1	zinc finger, AN1-type domain 1
NM_013660	2.93953	3.94998	0.426259	0.0233	0.0487423	Sema4d	sema domain, immunoglobulin domain (Ig), transmembrane domain (TM) and short cytoplasmic domain, (semaphorin) 4D
NM_153082	10.1845	13.6811	0.425803	0.0097	0.0224168	Dnajc27	DnaJ (Hsp40) homolog, subfamily C, member 27
NM_145445	22.5638	30.2433	0.422605	0.01125	0.0255807	Eif2b2	eukaryotic translation initiation factor 2B, subunit 2 beta
NM_016752	106.691	142.906	0.421627	0.0082	0.0193044	Slc35b1	solute carrier family 35, member B1
NM_011135	53.2045	71.241	0.421159	0.00825	0.0194071	Cnot7	CCR4-NOT transcription complex, subunit 7
NM_025442	16.8669	22.5368	0.418088	0.0139	0.0308767	Alg5	asparagine-linked glycosylation 5 (dolichyl-phosphate beta-glucosyltransferase)
NM_009423	91.7432	122.472	0.416774	0.01105	0.025175	Traf4	TNF receptor associated factor 4
NM_028850	47.3946	63.121	0.413397	0.01095	0.0249769	Chic2	cysteine-rich hydrophobic domain 2
NM_001033298	11.6134	15.4642	0.413144	0.01565	0.034305	Kiz	kizuna centrosomal protein
NM_134095	55.635	74.0186	0.411895	0.00995	0.0229354	Desi1	desumoylating isopeptidase 1
NM_001098233	36.1708	48.0665	0.410207	0.0104	0.0238565	Purg	purine-rich element binding protein G
NM_011749	5.94361	7.8963	0.409837	0.01195	0.0270014	Zfp148	zinc finger protein 148
NM_026908	15.5035	20.5691	0.407884	0.01155	0.0261908	Cab39l	calcium binding protein 39-like
NM_172681	5.32994	7.06137	0.405829	0.01695	0.0368166	D930015E06Rik	RIKEN cDNA D930015E06 gene
NM_008886	4.97247	6.58609	0.405459	0.0237	0.0494698	Pms2	postmeiotic segregation increased 2 (S. cerevisiae)
NM_010299	9.07426	12.0126	0.404699	0.0127	0.0284917	Gm2a	GM2 ganglioside activator protein
NM_001258458	112.978	148.922	0.398517	0.02265	0.0475475
NM_026615	29.5701	38.9694	0.3982	0.01315	0.0293846	Urm1	ubiquitin related modifier 1 homolog (S. cerevisiae)
NM_011811	23.5248	31.0021	0.398184	0.013	0.0290894	Farsb	phenylalanyl-tRNA synthetase, beta subunit
NM_022997	12.3272	16.2411	0.397806	0.0172	0.0373003	Vps35	vacuolar protein sorting 35
NM_175115	10.0162	13.1901	0.397121	0.0137	0.0304766	Ikzf5	IKAROS family zinc finger 5
NM_023220	4.51125	5.93301	0.395239	0.02015	0.0428859	Sppl2a	signal peptide peptidase like 2A
NM_029573	11.624	15.2854	0.395048	0.01885	0.0404478	Idh3a	isocitrate dehydrogenase 3 (NAD+) alpha
NM_013842	36.7716	48.2961	0.393316	0.01425	0.0315703	Xbp1	X-box binding protein 1
NM_028546	8.2864	10.883	0.393253	0.0215	0.0454201	1700066M21Rik	RIKEN cDNA 1700066M21 gene
NM_130450	5.19583	6.81813	0.392022	0.01895	0.0406377	Elovl6	ELOVL family member 6, elongation of long chain fatty acids (yeast)
NM_028042	38.3207	50.2786	0.391819	0.0145	0.032064	Ercc8	excision repaiross-complementing rodent repair deficiency, complementation group 8
NM_026029	11.2737	14.7772	0.390414	0.0218	0.0459792	Glod4	glyoxalase domain containing 4
NM_146152	8.42137	11.0383	0.390388	0.02035	0.0432596	Ipo13	importin 13
NM_011774	6.72146	8.79983	0.388701	0.0182	0.0392176	Slc30a4	solute carrier family 30 (zinc transporter), member 4
NM_023041	26.6826	34.9322	0.388655	0.0164	0.0357504	Pex19	peroxisomal biogenesis factor 19
NM_019795	23.5622	30.838	0.388238	0.01495	0.0329436	Dnajc7	DnaJ (Hsp40) homolog, subfamily C, member 7
NM_018813	9.50335	12.4348	0.387877	0.02285	0.0479138	Cpsf3	cleavage and polyadenylation specificity factor 3
NM_026794	98.8559	129.3	0.387327	0.01885	0.0404478	Deb1	differentially expressed in B16F10 1
NM_170760	59.6283	77.8733	0.385132	0.0166	0.036136	U2af1l4	U2 small nuclear RNA auxiliary factor 1-like 4
NM_008810	26.8941	35.0036	0.380212	0.0174	0.0376856	Pdha1	pyruvate dehydrogenase E1 alpha 1
NM_011965	65.4117	85.1283	0.38009	0.01745	0.0377818	Psma1	proteasome (prosome, macropain) subunit, alpha type 1
NM_013854	8.07204	10.5021	0.379669	0.0236	0.0492877	Abcf1	ATP-binding cassette, sub-family F (GCN20), member 1
NM_026998	35.6142	46.2125	0.375833	0.01855	0.0398818	Snx6	sorting nexin 6
NM_144892	12.8378	16.6403	0.374286	0.0213	0.0450399	Ncoa5	nuclear receptor coactivator 5
NM_138604	22.544	29.1965	0.373049	0.0191	0.0409252	Otud5	OTU domain containing 5
NM_001101433	12.5579	16.2347	0.370486	0.02275	0.0477324	Zcchc24	zinc finger, CCHC domain containing 24
NM_023536	53.101	68.6419	0.370351	0.0226	0.0474518	Mrto4	MRT4, mRNA turnover 4, homolog (S. cerevisiae)
NM_022424	64.5297	83.1256	0.365329	0.0201	0.0427943	Fndc4	fibronectin type III domain containing 4

## Sheet: Down
isoform_id	E13_Polysomes,FPKM	E16_Polysomes,FPKM	log2_fold_change	p_value	q_value	symbol	description
NM_177702	0.916516	0	-999999	5e-05	0.00018083	4833427G06Rik	RIKEN cDNA 4833427G06 gene
NM_007799	1.26396	0	-999999	5e-05	0.00018083	Ctse	cathepsin E
NM_029297	5.67938	0	-999999	5e-05	0.00018083	Dynlrb2	dynein light chain roadblock-type 2
NM_175661	1.35347	0	-999999	0.0001	0.000347947	Hist1h2af	histone cluster 1, H2af
NM_178197	1.70309	0	-999999	5e-05	0.00018083	Hist1h2bh	histone cluster 1, H2bh
NM_178199	2.44408	0	-999999	5e-05	0.00018083	Hist1h2bl	histone cluster 1, H2bl
NM_178201	1.53375	0	-999999	0.0001	0.000347947	Hist1h2bn	histone cluster 1, H2bn
NM_178204	1.5151	0	-999999	5e-05	0.00018083	Hist1h3d	histone cluster 1, H3d
NM_145073	1.3247	0	-999999	5e-05	0.00018083	Hist1h3g	histone cluster 1, H3g
NM_178192	5.74389	0	-999999	5e-05	0.00018083	Hist1h4a	histone cluster 1, H4a
NM_178193	2.76104	0	-999999	5e-05	0.00018083	Hist1h4b	histone cluster 1, H4b
NM_178210	1.74457	0	-999999	0.00035	0.00111085	Hist1h4j	histone cluster 1, H4j
NM_033596	1.50397	0	-999999	0.00025	0.000815036	Hist2h4	histone cluster 2, H4
NM_053247	1.18907	0	-999999	5e-05	0.00018083	Lyve1	lymphatic vessel endothelial hyaluronan receptor 1
NM_008597	0.981008	0	-999999	5e-05	0.00018083	Mgp	matrix Gla protein
NM_008649	1.07145	0	-999999	5e-05	0.00018083	Mup5	major urinary protein 5
NM_029604	3.39221	0	-999999	5e-05	0.00018083	Pifo	primary cilia formation
NM_001164767	1.18659	0	-999999	5e-05	0.00018083	Robo3	roundabout homolog 3 (Drosophila)
NM_001253802	1.3054	0	-999999	0.0093	0.0215932	Smim22	small integral membrane protein 22
NM_013821	7.69032	0.0813268	-6.56317	0.02045	0.0434456	Hsd3b6	hydroxy-delta-5-steroid dehydrogenase, 3 beta- and steroid delta-isomerase 6
NM_011380	4.40421	0.0982913	-5.48567	0.0036	0.00923021	Six2	sine oculis-related homeobox 2
NM_015826	3.03661	0.146912	-4.36944	5e-05	0.00018083	Dmrt1	doublesex and mab-3 related transcription factor 1
NM_001085549	0.938425	0.0517242	-4.18133	5e-05	0.00018083	Trabd2b	TraB domain containing 2B
NM_007441	3.34895	0.268447	-3.641	5e-05	0.00018083	Alx3	aristaless-like homeobox 3
NR_046233	1888.16	158.367	-3.57564	0.0005	0.00154079
NM_134110	1.46622	0.124879	-3.5535	0.00565	0.0138403	Kcne2	potassium voltage-gated channel, Isk-related subfamily, gene 2
NM_198637	2.20264	0.210997	-3.38394	0.00725	0.0172993	1700016K19Rik	RIKEN cDNA 1700016K19 gene
NM_173052	1.10705	0.10947	-3.33812	0.0078	0.0184683	Serpinb1b	serine (or cysteine) peptidase inhibitor, clade B, member 1b
NM_153168	511.765	51.6259	-3.30931	5e-05	0.00018083	Lars2	leucyl-tRNA synthetase, mitochondrial
NM_011950	1.38358	0.142777	-3.27657	0.0105	0.0240593	Mapk13	mitogen-activated protein kinase 13
NM_201396	1.99828	0.221935	-3.17055	0.0009	0.00263387	Sall4	sal-like 4 (Drosophila)
NM_001190975	5.94296	0.685375	-3.11622	5e-05	0.00018083	Axl	AXL receptor tyrosine kinase
NM_198612	1.38238	0.167661	-3.04354	0.002	0.0054349	Gxylt2	glucoside xylosyltransferase 2
NM_008218_1	4.28417	0.539475	-2.98939	0.01285	0.0287881
NM_153173	3.71321	0.539954	-2.78176	0.02375	0.0495583	Hist1h4h	histone cluster 1, H4h
NM_001164259	15.8982	2.35368	-2.75588	5e-05	0.00018083	Fgfrl1	fibroblast growth factor receptor-like 1
NM_007421	1.56529	0.24817	-2.65702	0.0006	0.00181993	Adssl1	adenylosuccinate synthetase like 1
NM_010060	1.43099	0.229597	-2.63984	5e-05	0.00018083	Dnah11	dynein, axonemal, heavy chain 11
NM_011061	1.8559	0.300952	-2.62452	5e-05	0.00018083	Padi4	peptidyl arginine deiminase, type IV
NM_027040	2.74398	0.476008	-2.52721	0.00335	0.00865337	1700007K13Rik	RIKEN cDNA 1700007K13 gene
NM_001111140	1.30919	0.234431	-2.48144	0.0009	0.00263387	Lrrc10b	leucine rich repeat containing 10B
NM_028516	1.21983	0.219923	-2.47161	0.01835	0.0394986	1700056E22Rik	RIKEN cDNA 1700056E22 gene
NM_009896	2.97898	0.543167	-2.45535	0.0001	0.000347947	Socs1	suppressor of cytokine signaling 1
NM_026358	1.41104	0.262923	-2.42405	0.004	0.0101505	Mgarp	mitochondria localized glutamic acid rich protein
NM_009883	1.03608	0.195918	-2.40281	0.0074	0.0176186	Cebpb	CCAAT/enhancer binding protein (C/EBP), beta
NM_023785	1.85398	0.361244	-2.35958	0.00355	0.00911566	Ppbp	pro-platelet basic protein
NM_001243049	4.22257	0.828886	-2.34888	0.0158	0.0345948	Atp6v0a1	ATPase, H+ transporting, lysosomal V0 subunit A1
NM_001169114	3.95291	0.778307	-2.3445	5e-05	0.00018083	B3gnt2	UDP-GlcNAc:betaGal beta-1,3-N-acetylglucosaminyltransferase 2
NM_023130	39.2414	7.77868	-2.33478	0.00485	0.0120726	Raly	hnRNP-associated with lethal yellow
NM_138953	1.12945	0.233755	-2.27256	5e-05	0.00018083	Ell2	elongation factor RNA polymerase II 2
NM_007902	0.981517	0.208707	-2.23353	0.01895	0.0406377	Edn2	endothelin 2
NM_001253864	29.7892	6.63795	-2.16598	0.0018	0.00493898	Tcf12	transcription factor 12
NM_016754	4.79806	1.08405	-2.14601	0.0002	0.000663892	Mylpf	myosin light chain, phosphorylatable, fast skeletal muscle
NM_001256133	23.465	5.30975	-2.14379	0.0045	0.0112886
NM_028176	1.64558	0.373525	-2.13932	0.0163	0.0355594	Cda	cytidine deaminase
NM_026293	1.31151	0.299536	-2.13042	0.01105	0.025175	Spaca1	sperm acrosome associated 1
NM_010689	1.09403	0.261493	-2.06481	0.01015	0.0233481	Lat	linker for activation of T cells
NM_001004150	1.42571	0.343653	-2.05266	0.0003	0.000963747	A4galt	alpha 1,4-galactosyltransferase
NR_015605	1.01769	0.246463	-2.04585	0.0007	0.00209489	2900052N01Rik	RIKEN cDNA 2900052N01 gene
NM_029942	4.26027	1.03241	-2.04493	0.0008	0.00236654	Prelid2	PRELI domain containing 2
NM_020004	12.1809	3.02568	-2.00929	5e-05	0.00018083	Kat2a	K(lysine) acetyltransferase 2A
NM_025428	4.35355	1.10808	-1.97413	0.0235	0.0491069	Zdhhc12	zinc finger, DHHC domain containing 12
NM_029280	18.8056	4.88021	-1.94615	5e-05	0.00018083	Mettl5	methyltransferase like 5
NM_001139513	28.4862	7.47655	-1.92982	0.0207	0.0439201	Raly	hnRNP-associated with lethal yellow
NM_001166595	457.773	120.598	-1.92443	0.0002	0.000663892	Eif5a	eukaryotic translation initiation factor 5A
NM_001033872	3.5906	0.952502	-1.91443	0.01035	0.0237549	Smagp	small cell adhesion glycoprotein
NM_025300	8.8523	2.34901	-1.914	0.00045	0.00139898	Mrpl15	mitochondrial ribosomal protein L15
NM_053122	3.5647	0.953256	-1.90285	0.0024	0.00640629	Immp2l	IMP2 inner mitochondrial membrane peptidase-like (S. cerevisiae)
NR_015517	0.854879	0.229193	-1.89916	0.00135	0.00380301	5930412G12Rik	RIKEN cDNA 5930412G12 gene
NM_001113562	5.67881	1.54449	-1.87845	0.01195	0.0270014	Cutc	cutC copper transporter homolog (E.coli)
NM_025506	7.99558	2.20998	-1.85517	5e-05	0.00018083	Riiad1	regulatory subunit of type II PKA R-subunit (RIIa) domain containing 1
NM_026820	3.23786	0.896813	-1.85216	0.0037	0.00946165	Ifitm1	interferon induced transmembrane protein 1
NM_153412	1.10464	0.306996	-1.84729	5e-05	0.00018083	Phldb2	pleckstrin homology-like domain, family B, member 2
NM_019427	1.00468	0.28673	-1.80898	0.00025	0.000815036	Epb4.1l4b	erythrocyte protein band 4.1 like 4b
NM_130867	1.30879	0.374339	-1.80581	5e-05	0.00018083	Kirrel	kin of IRRE like (Drosophila)
NM_001077267	4.87087	1.3988	-1.79999	0.0028	0.00736058	Hnrnpd	heterogeneous nuclear ribonucleoprotein D
NM_177392	1.007	0.289777	-1.79705	0.02285	0.0479138	Tmem220	transmembrane protein 220
NM_026307	135.158	39.3009	-1.78201	5e-05	0.00018083	Cuta	cutA divalent cation tolerance homolog (E. coli)
NM_010635	0.902951	0.264355	-1.77217	0.00985	0.0227287	Klf1	Kruppel-like factor 1 (erythroid)
NM_001163018	22.4045	6.5821	-1.76717	0.00085	0.00250029	Suz12	suppressor of zeste 12 homolog (Drosophila)
NM_013588	2.36265	0.699491	-1.75603	0.00015	0.000508141
NM_027619	1.16316	0.34568	-1.75054	0.00485	0.0120726	Ttc14	tetratricopeptide repeat domain 14
NM_023059	0.841676	0.252178	-1.73882	0.00485	0.0120726	Sigirr	single immunoglobulin and toll-interleukin 1 receptor (TIR) domain
NM_001256130	8.03	2.44468	-1.71576	0.0023	0.00616483	Nipa2	non imprinted in Prader-Willi/Angelman syndrome 2 homolog (human)
NM_001204274	28.4437	8.99168	-1.66145	0.01285	0.0287881	Lsm2	LSM2 homolog, U6 small nuclear RNA associated (S. cerevisiae)
NM_001166640	9.93058	3.14755	-1.65765	0.0001	0.000347947	Csrp2bp	cysteine and glycine-rich protein 2 binding protein
NM_013502	160.239	51.0922	-1.64905	0.0036	0.00923021	Ctbp1	C-terminal binding protein 1
NM_153405	20.104	6.44769	-1.64063	5e-05	0.00018083	Rbm45	RNA binding motif protein 45
NM_010206	13.5261	4.34478	-1.63839	5e-05	0.00018083	Fgfr1	fibroblast growth factor receptor 1
NR_024085	1.07601	0.346528	-1.63464	0.0032	0.00830188	BC006965	cDNA sequence BC006965
NM_001253820	26.5299	8.57161	-1.62998	5e-05	0.00018083
NM_011633	1.23983	0.403395	-1.61987	0.01455	0.0321617	Traf5	TNF receptor-associated factor 5
NM_175631	0.960764	0.314474	-1.61124	0.00125	0.00354742	Cbln4	cerebellin 4 precursor protein
NM_001253780	14.2015	4.65541	-1.60906	0.0004	0.00125607
NM_001110147	4.97066	1.63389	-1.60512	0.00945	0.0219031	Tnk2	tyrosine kinase, non-receptor, 2
NR_038062	64.0044	21.1839	-1.5952	0.00045	0.00139898
NM_022724	3.56725	1.18134	-1.59438	0.0017	0.00468826	Suv39h2	suppressor of variegation 3-9 homolog 2 (Drosophila)
NM_011355	2.23185	0.742567	-1.58765	0.00055	0.00168147	Spi1	spleen focus forming virus (SFFV) proviral integration oncogene
NM_145457	12.3664	4.13585	-1.58017	0.0019	0.00518824	Paip1	polyadenylate binding protein-interacting protein 1
NM_001044383	38.3039	12.8816	-1.57218	5e-05	0.00018083	Ubtf	upstream binding transcription factor, RNA polymerase I
NM_008738	1.61432	0.546736	-1.56201	0.0107	0.0244716	Nrtn	neurturin
NR_033452	6.43896	2.18486	-1.55929	0.00945	0.0219031
NM_010225	3.93003	1.33716	-1.55537	5e-05	0.00018083	Foxf2	forkhead box F2
NM_172488	1.20425	0.415109	-1.53658	0.00035	0.00111085	Lacc1	laccase (multicopper oxidoreductase) domain containing 1
NM_178803	11.3991	3.93002	-1.5363	5e-05	0.00018083	Aebp2	AE binding protein 2
NM_001077266	7.40846	2.55439	-1.53619	0.0009	0.00263387	Hnrnpd	heterogeneous nuclear ribonucleoprotein D
NM_001025587	10.0539	3.473	-1.53349	0.0109	0.0248789	Nr2c2ap	nuclear receptor 2C2-associated protein
NM_001166583	2.23035	0.773464	-1.52786	0.00305	0.00794942	Fam122b	family with sequence similarity 122, member B
NM_026269	59.0171	20.5833	-1.51966	5e-05	0.00018083	Get4	golgi to ER traffic protein 4 homolog (S. cerevisiae)
NM_001159559	16.3308	5.72228	-1.51294	5e-05	0.00018083	Xrcc6bp1	XRCC6 binding protein 1
NM_001199593	16.2157	5.68405	-1.5124	0.0001	0.000347947	Pkn1	protein kinase N1
NM_010019	1.08265	0.380205	-1.50971	0.0055	0.0135143	Dapk2	death-associated protein kinase 2
NM_146061	9.70151	3.40769	-1.50942	5e-05	0.00018083	Prr5	proline rich 5 (renal)
NM_008857	10.1067	3.5666	-1.50269	5e-05	0.00018083	Prkci	protein kinase C, iota
NM_029104	1.49578	0.528812	-1.50007	0.00085	0.00250029	Mss51	MSS51 mitochondrial translational activator
NM_029872	560.028	198.009	-1.49993	5e-05	0.00018083	Hnrnpa0	heterogeneous nuclear ribonucleoprotein A0
NM_178907	1.56717	0.554199	-1.49969	5e-05	0.00018083	Mapkapk3	mitogen-activated protein kinase-activated protein kinase 3
NM_177394	7.63218	2.73241	-1.48192	0.0066	0.015906	Endov	endonuclease V
NM_001161419	89.249	32.4025	-1.46173	0.0015	0.00418423	Atp5g1	ATP synthase, H+ transporting, mitochondrial F0 complex, subunit C1 (subunit 9)
NM_010836	2.48287	0.910273	-1.44764	5e-05	0.00018083	Msx3	msh homeobox 3
NM_028596	12.594	4.62776	-1.44435	5e-05	0.00018083	Fbrsl1	fibrosin-like 1
NM_001252615	7.09869	2.62501	-1.43523	0.01785	0.0385531
NM_001253688	6.88617	2.54808	-1.43429	0.01375	0.0305765	Immt	inner membrane protein, mitochondrial
NM_145450	14.3739	5.3311	-1.43095	5e-05	0.00018083	BC022687	cDNA sequence BC022687
NM_011206	2.08731	0.777024	-1.42561	0.0003	0.000963747	Ptpn18	protein tyrosine phosphatase, non-receptor type 18
NM_133828	11.3597	4.24109	-1.42141	0.0061	0.0148227	Creb1	cAMP responsive element binding protein 1
NM_001083938	6.07408	2.26914	-1.42052	0.00465	0.0116231	Rnaset2a	ribonuclease T2A
NM_009324	0.923376	0.345552	-1.41802	0.00045	0.00139898	Tbx2	T-box 2
NM_001080128	80.9245	30.3017	-1.41718	0.00295	0.00771571	Rnps1	ribonucleic acid binding protein S1
NM_008830	1.01301	0.380203	-1.4138	0.0002	0.000663892	Abcb4	ATP-binding cassette, sub-family B (MDR/TAP), member 4
NM_001199123	15.6057	5.86226	-1.41255	0.01205	0.0272008	Spc25	SPC25, NDC80 kinetochore complex component, homolog (S. cerevisiae)
NM_026500	7.95097	2.99233	-1.40986	5e-05	0.00018083	Ddx59	DEAD (Asp-Glu-Ala-Asp) box polypeptide 59
NM_178743	1.46735	0.558451	-1.39371	0.0004	0.00125607	Slc26a11	solute carrier family 26, member 11
NM_008822	11.4174	4.35418	-1.39076	5e-05	0.00018083	Pex7	peroxisomal biogenesis factor 7
NM_145570	1.58603	0.606436	-1.387	0.0016	0.00443714	Eva1a	eva-1 homolog A (C. elegans)
NM_146036	125.849	48.1881	-1.38495	5e-05	0.00018083	Ahsa1	AHA1, activator of heat shock protein ATPase 1
NM_023646	3.16359	1.21597	-1.37945	0.00355	0.00911566	Dnaja3	DnaJ (Hsp40) homolog, subfamily A, member 3
NM_010096	1.47201	0.568609	-1.37228	5e-05	0.00018083	Ebf3	early B cell factor 3
NM_001164227	4.25108	1.64822	-1.36692	0.0138	0.0306782	Nrf1	nuclear respiratory factor 1
NM_027854	7.14052	2.76852	-1.36691	0.0065	0.0156903	Tmem248	transmembrane protein 248
NM_001168244	17.5046	6.78773	-1.36673	0.0042	0.010611
NM_010472	32.0236	12.43	-1.36531	5e-05	0.00018083	Agfg1	ArfGAP with FG repeats 1
NM_026597	6.47676	2.51919	-1.36231	5e-05	0.00018083	Fam212a	family with sequence similarity 212, member A
NM_027153	2.11345	0.82217	-1.36209	0.00115	0.00328941	Pir	pirin
NM_008727	1.00707	0.393564	-1.3555	0.0003	0.000963747	Npr1	natriuretic peptide receptor 1
NM_145825	5.2998	2.07536	-1.35258	5e-05	0.00018083	Cetn4	centrin 4
NM_001001183	5.80114	2.27392	-1.35116	0.00105	0.00302995	Tmem204	transmembrane protein 204
NM_001024728	0.993438	0.391173	-1.34462	0.0135	0.0300835	C330021F23Rik	RIKEN cDNA C330021F23 gene
NM_027926	1.2103	0.476938	-1.34349	0.00265	0.00700397	Cpa4	carboxypeptidase A4
NM_001166630_1	52.7406	20.8447	-1.33923	5e-05	0.00018083
NM_021499	28.0082	11.0722	-1.33891	5e-05	0.00018083	Wrap73	WD repeat containing, antisense to Trp73
NR_027448	1.56822	0.624259	-1.32891	0.00225	0.00604319	AA543186	expressed sequence AA543186
NM_001024716	24.5827	9.81384	-1.32475	5e-05	0.00018083	Triobp	TRIO and F-actin binding protein
NM_001166635	9.09052	3.63957	-1.3206	0.0172	0.0373003	Mid1ip1	Mid1 interacting protein 1 (gastrulation specific G12-like (zebrafish))
NM_021568	24.4442	9.82435	-1.31506	5e-05	0.00018083	Pcbp3	poly(rC) binding protein 3
NM_027801	1.02686	0.413352	-1.3128	0.00075	0.0022316	2610015P09Rik	RIKEN cDNA 2610015P09 gene
NM_001048061	136.173	55.1202	-1.30479	0.001	0.00289955	Hnrnpab	heterogeneous nuclear ribonucleoprotein A/B
NR_027860	3.99769	1.62456	-1.29912	0.0003	0.000963747
NR_040355	0.888124	0.361111	-1.29832	0.0016	0.00443714
NM_001017966	4.18695	1.70935	-1.29246	0.00015	0.000508141	Ddi2	DNA-damage inducible protein 2
NM_153128	15.0683	6.18299	-1.28514	5e-05	0.00018083	Klhl12	kelch-like 12
NM_009328	2.81156	1.16841	-1.26682	0.00555	0.0136235	Tcf15	transcription factor 15
NR_045614	1.18805	0.494573	-1.26434	0.0146	0.03226
NM_001039878	42.1658	17.5767	-1.26241	5e-05	0.00018083	Strn4	striatin, calmodulin binding protein 4
NM_001164089	31.7557	13.2397	-1.26215	0.00035	0.00111085	Cops7a	COP9 (constitutive photomorphogenic) homolog, subunit 7a (Arabidopsis thaliana)
NM_001081685	1.39101	0.580554	-1.26063	0.00565	0.0138403	Zbtb21	zinc finger and BTB domain containing 21
NR_037999	1.99446	0.833193	-1.25927	0.00045	0.00139898	4930558J18Rik	RIKEN cDNA 4930558J18 gene
NR_027866	21.8447	9.16071	-1.25375	0.0001	0.000347947
NM_019424	4.09134	1.72559	-1.24548	5e-05	0.00018083	Hps1	Hermansky-Pudlak syndrome 1 homolog (human)
NM_027742	21.0164	8.90436	-1.23893	5e-05	0.00018083	Lrrfip2	leucine rich repeat (in FLII) interacting protein 2
NM_001109992	34.1949	14.5234	-1.23541	0.00105	0.00302995	Ptpn11	protein tyrosine phosphatase, non-receptor type 11
NM_001252435	6.92451	2.94642	-1.23275	0.01985	0.0423385	Dlg1	discs, large homolog 1 (Drosophila)
NM_030143	2.01148	0.858325	-1.22866	0.0001	0.000347947	Ddit4l	DNA-damage-inducible transcript 4-like
NM_021536	16.7163	7.17077	-1.22105	5e-05	0.00018083	Rhot1	ras homolog gene family, member T1
NM_026502	59.6223	25.6357	-1.2177	5e-05	0.00018083	1110004E09Rik	RIKEN cDNA 1110004E09 gene
NM_177580	0.868748	0.374246	-1.21495	0.01235	0.0277987	Baiap2l2	BAI1-associated protein 2-like 2
NM_026173	14.1404	6.10719	-1.21125	5e-05	0.00018083	Poc5	POC5 centriolar protein homolog (Chlamydomonas)
NM_026740	13.5839	5.8699	-1.21049	5e-05	0.00018083	Slc46a1	solute carrier family 46, member 1
NR_026944	3.39233	1.46781	-1.20861	0.0097	0.0224168
NM_001167889	2.40834	1.04341	-1.20673	0.0224	0.0470859	Suv420h1	suppressor of variegation 4-20 homolog 1 (Drosophila)
NM_001110234	135.76	58.8346	-1.20632	0.00515	0.0127423	Ngfrap1	nerve growth factor receptor (TNFRSF16) associated protein 1
NR_027925	26.7516	11.5963	-1.20596	0.0013	0.0036766
NM_001039192	2.64883	1.14863	-1.20544	0.0058	0.0141676	Gmfg	glia maturation factor, gamma
NM_029797	4.68178	2.03419	-1.2026	0.0013	0.0036766	Mnd1	meiotic nuclear divisions 1 homolog (S. cerevisiae)
NM_019411	208.712	91.3591	-1.1919	5e-05	0.00018083	Ppp2ca	protein phosphatase 2 (formerly 2A), catalytic subunit, alpha isoform
NM_201361	1.05958	0.464074	-1.19106	0.0136	0.030281	Rmdn2	regulator of microtubule dynamics 2
NM_026364	58.1069	25.6065	-1.1822	5e-05	0.00018083	Prpsap1	phosphoribosyl pyrophosphate synthetase-associated protein 1
NR_027905	20.9028	9.21933	-1.18096	0.00965	0.0223161
NM_001159598	18.5317	8.17433	-1.18082	0.02025	0.043075	Axin1	axin 1
NM_030229	53.5671	23.6415	-1.18002	0.004	0.0101505	Polr3h	polymerase (RNA) III (DNA directed) polypeptide H
NM_001146124	13.8865	6.16426	-1.17168	0.0071	0.0169795	Psap	prosaposin
NM_001172112	5.61665	2.49657	-1.16976	0.00595	0.0144954	Dhrs7b	dehydrogenase/reductase (SDR family) member 7B
NM_011599	15.6839	7.00807	-1.16219	5e-05	0.00018083	Tle1	transducin-like enhancer of split 1, homolog of Drosophila E(spl)
NM_133779	47.3772	21.1751	-1.16182	5e-05	0.00018083	Pigt	phosphatidylinositol glycan anchor biosynthesis, class T
NM_026899	83.3967	37.2913	-1.16115	5e-05	0.00018083	Ssu72	Ssu72 RNA polymerase II CTD phosphatase homolog (yeast)
NM_201359	17.5779	7.8871	-1.15619	0.022	0.0463485	Tmem106c	transmembrane protein 106C
NM_175107	30.8956	13.9292	-1.14929	5e-05	0.00018083	2310022A10Rik	RIKEN cDNA 2310022A10 gene
NR_015513	122.62	55.4237	-1.14563	0.0025	0.00664773
NM_001136071	4.43756	2.01333	-1.14019	0.00085	0.00250029	Lsp1	lymphocyte specific 1
NM_001013758	1.99037	0.903052	-1.14015	0.0002	0.000663892	Lingo3	leucine rich repeat and Ig domain containing 3
NM_028274	14.5465	6.6265	-1.13435	0.01475	0.0325521
NM_007879	92.9191	42.445	-1.13038	0.0074	0.0176186	Drg1	developmentally regulated GTP binding protein 1
NM_145133	3.03743	1.38948	-1.12831	0.0002	0.000663892	Tifa	TRAF-interacting protein with forkhead-associated domain
NM_020255	29.6064	13.5504	-1.12757	0.0002	0.000663892	Scand1	SCAN domain-containing 1
NM_139308	93.5638	42.8828	-1.12555	5e-05	0.00018083	Stard7	START domain containing 7
NM_022964	1.45054	0.664892	-1.1254	0.01235	0.0277987	Lat2	linker for activation of T cells family, member 2
NR_028404	4.33792	1.98933	-1.12472	5e-05	0.00018083
NM_133435	7.60386	3.49105	-1.12307	0.0002	0.000663892	Nmnat1	nicotinamide nucleotide adenylyltransferase 1
NM_177338	4.42923	2.03458	-1.12233	5e-05	0.00018083	Hmbox1	homeobox containing 1
NM_001163635	15.7708	7.24609	-1.12198	5e-05	0.00018083	Tnks2	tankyrase, TRF1-interacting ankyrin-related ADP-ribose polymerase 2
NM_001033496	8.81156	4.04914	-1.12178	5e-05	0.00018083	Zfp213	zinc finger protein 213
NM_027121	36.4426	16.7536	-1.12116	0.02275	0.0477324	Vkorc1l1	vitamin K epoxide reductase complex, subunit 1-like 1
NM_001164482	3.05954	1.40791	-1.11976	0.0001	0.000347947	Sipa1	signal-induced proliferation associated gene 1
NM_027338	60.1315	27.6994	-1.11827	5e-05	0.00018083	Vps36	vacuolar protein sorting 36 (yeast)
NM_001085415	6.28532	2.90719	-1.11236	0.01765	0.0381654	Zfp467	zinc finger protein 467
NM_025693	19.4635	9.01393	-1.11054	0.0115	0.0260908	Tmem41a	transmembrane protein 41a
NM_133763	49.1983	22.8004	-1.10955	5e-05	0.00018083	Dnttip1	deoxynucleotidyltransferase, terminal, interacting protein 1
NM_008989	1.64224	0.761408	-1.10892	0.00665	0.0160142	Pura	purine rich element binding protein A
NM_001195023	22.502	10.433	-1.10889	5e-05	0.00018083	Nploc4	nuclear protein localization 4 homolog (S. cerevisiae)
NM_011327	65.8893	30.5721	-1.10783	5e-05	0.00018083	Scp2	sterol carrier protein 2, liver
NM_001134767	0.884838	0.41112	-1.10585	0.0022	0.00592268	Ccdc62	coiled-coil domain containing 62
NM_019719	196.68	91.4312	-1.10509	5e-05	0.00018083	Stub1	STIP1 homology and U-Box containing protein 1
NM_026481	6.21547	2.90532	-1.09717	0.00025	0.000815036	Tppp3	tubulin polymerization-promoting protein family member 3
NM_013933	159.803	74.7549	-1.09605	5e-05	0.00018083	Vapa	vesicle-associated membrane protein, associated protein A
NM_177688	46.3899	21.7313	-1.09404	5e-05	0.00018083	H2afj	H2A histone family, member J
NM_013750	7.85827	3.68815	-1.09131	5e-05	0.00018083	Phlda3	pleckstrin homology-like domain, family A, member 3
NM_011955	26.5475	12.4606	-1.0912	0.00275	0.00724158	Nubp1	nucleotide binding protein 1
NM_001142441	220.074	103.3	-1.09114	5e-05	0.00018083	Gm10094	predicted gene 10094
NM_009564	17.9939	8.45879	-1.08899	5e-05	0.00018083	Zfp64	zinc finger protein 64
NM_011551	14.6416	6.88416	-1.08872	0.01325	0.0295811	Ubtf	upstream binding transcription factor, RNA polymerase I
NM_010613	25.9565	12.2055	-1.08857	5e-05	0.00018083	Khsrp	KH-type splicing regulatory protein
NM_028680	17.5052	8.30066	-1.07648	5e-05	0.00018083	Ift57	intraflagellar transport 57
NM_019537	36.1059	17.1381	-1.07503	5e-05	0.00018083	Psmg1	proteasome (prosome, macropain) assembly chaperone 1
NM_029571	38.6891	18.3651	-1.07496	5e-05	0.00018083	Kti12	KTI12 homolog, chromatin associated (S. cerevisiae)
NM_001163301	19.1526	9.10088	-1.07346	0.00015	0.000508141	Pex2	peroxisomal biogenesis factor 2
NM_053163	123.02	58.6361	-1.06904	5e-05	0.00018083	Mrpl36	mitochondrial ribosomal protein L36
NM_175112	42.7464	20.3902	-1.06793	5e-05	0.00018083	Rae1	RAE1 RNA export 1 homolog (S. pombe)
NM_026842	15.4448	7.37503	-1.0664	0.00135	0.00380301	Ubqln1	ubiquilin 1
NM_009777	5.81219	2.78919	-1.05924	0.00025	0.000815036	C1qb	complement component 1, q subcomponent, beta polypeptide
NM_009740	46.334	22.2575	-1.05778	5e-05	0.00018083	Bcl10	B cell leukemia/lymphoma 10
NM_026883	79.9779	38.4274	-1.05747	5e-05	0.00018083	Fam216a	family with sequence similarity 216, member A
NM_172437	1.37948	0.664441	-1.05391	0.00225	0.00604319	Pus7l	pseudouridylate synthase 7 homolog (S. cerevisiae)-like
NR_028061	8.15454	3.92978	-1.05316	5e-05	0.00018083
NM_010385	178.79	86.2185	-1.0522	5e-05	0.00018083	Pfdn6	prefoldin subunit 6
NM_001171005	14.5779	7.04007	-1.05012	5e-05	0.00018083	Prkd3	protein kinase D3
NM_023396	213.43	103.237	-1.04781	5e-05	0.00018083	Rprm	reprimo, TP53 dependent G2 arrest mediator candidate
NM_011275	14.0839	6.81759	-1.04671	5e-05	0.00018083	Rnaseh1	ribonuclease H1
NM_146150	15.6611	7.58622	-1.04573	5e-05	0.00018083	Nrd1	nardilysin, N-arginine dibasic convertase, NRD convertase 1
NM_001168489	26.0269	12.6237	-1.04387	0.0127	0.0284917	Men1	multiple endocrine neoplasia 1
NM_021531	41.1578	19.9727	-1.04314	0.0002	0.000663892	Carm1	coactivator-associated arginine methyltransferase 1
NM_028020	31.5872	15.3482	-1.04127	5e-05	0.00018083	Cpsf3l	cleavage and polyadenylation specific factor 3-like
NM_172148	25.4953	12.3951	-1.04046	5e-05	0.00018083	B9d2	B9 protein domain 2
NM_024192	39.8817	19.4105	-1.03889	0.00935	0.0216977	Cuedc2	CUE domain containing 2
NM_029788	4.6901	2.2827	-1.03888	0.0016	0.00443714	Rnft1	ring finger protein, transmembrane 1
NM_133884	19.5831	9.53416	-1.03843	5e-05	0.00018083	Gpn2	GPN-loop GTPase 2
NM_026061	604.069	294.827	-1.03484	5e-05	0.00018083	Ndufb8	NADH dehydrogenase (ubiquinone) 1 beta subcomplex 8
NM_029602	5.07066	2.48585	-1.02843	0.00155	0.00431133	Znrd1as	Znrd1 antisense
NM_023120	4.61604	2.27423	-1.02128	0.00045	0.00139898	Gnb1l	guanine nucleotide binding protein (G protein), beta polypeptide 1-like
NM_001160017	475.666	234.912	-1.01783	0.002	0.0054349	Gnb1	guanine nucleotide binding protein (G protein), beta 1
NM_001040399	2.57086	1.27602	-1.0106	0.002	0.0054349	Larp1b	La ribonucleoprotein domain family, member 1B
NM_134023	9.3616	4.64813	-1.0101	5e-05	0.00018083	Tbc1d10a	TBC1 domain family, member 10a
NM_001163571	40.7582	20.2461	-1.00945	0.00635	0.0153643	Senp3	SUMO/sentrin specific peptidase 3
NM_008325	2.3971	1.19139	-1.00865	0.0004	0.00125607	Idua	iduronidase, alpha-L-
NM_026975	54.0283	26.9138	-1.00537	5e-05	0.00018083	Bola1	bolA-like 1 (E. coli)
NM_018808	42.7156	21.3205	-1.00252	5e-05	0.00018083	Dnajb1	DnaJ (Hsp40) homolog, subfamily B, member 1
NM_001093753	39.6698	19.849	-0.998974	5e-05	0.00018083	Srsf11	serine/arginine-rich splicing factor 11
NM_030702	36.6299	18.375	-0.995275	0.0053	0.0130766	Senp3	SUMO/sentrin specific peptidase 3
NM_013739	1.78618	0.897091	-0.993547	0.0116	0.0262917	Dok3	docking protein 3
NM_007996	15.7702	7.92146	-0.993366	5e-05	0.00018083	Fdx1	ferredoxin 1
NM_025352	796.134	400.737	-0.990354	5e-05	0.00018083	Uqcrq	ubiquinol-cytochrome c reductase, complex III subunit VII
NM_009344	8.01249	4.04619	-0.985687	5e-05	0.00018083	Phlda1	pleckstrin homology-like domain, family A, member 1
NM_020578	4.6005	2.32383	-0.985285	5e-05	0.00018083	Ehd3	EH-domain containing 3
NM_025825	5.86442	2.96575	-0.98359	5e-05	0.00018083	Appbp2	amyloid beta precursor protein (cytoplasmic tail) binding protein 2
NM_023544	8.24934	4.17397	-0.98286	0.00045	0.00139898	Rsc1a1	regulatory solute carrier protein, family 1, member 1
NM_024246	1.29123	0.654599	-0.980064	0.00755	0.0179362	Tmem79	transmembrane protein 79
NM_024168	67.5192	34.2428	-0.979497	5e-05	0.00018083	Tsen34	tRNA splicing endonuclease 34 homolog (S. cerevisiae)
NM_026122	84.046	42.6711	-0.977922	0.00675	0.0162302	Hmgn3	high mobility group nucleosomal binding domain 3
NM_001159516	23.5388	11.9562	-0.977282	0.0003	0.000963747	Qk	quaking
NM_139302	56.1197	28.5328	-0.975884	5e-05	0.00018083	Sh3glb2	SH3-domain GRB2-like endophilin B2
NM_197989	47.5211	24.1653	-0.975628	5e-05	0.00018083	Fam58b	family with sequence similarity 58, member B
NM_026373	120.772	61.4223	-0.975454	5e-05	0.00018083	Cdk2ap2	CDK2-associated protein 2
NM_134141	17.7362	9.02216	-0.975154	5e-05	0.00018083	Ciapin1	cytokine induced apoptosis inhibitor 1
NM_001253831	13.4301	6.85578	-0.97008	0.0045	0.0112886	Atp2c1	ATPase, Ca++-sequestering
NM_013684	19.3143	9.86606	-0.969125	5e-05	0.00018083	Tbp	TATA box binding protein
NM_028959	1.56972	0.805615	-0.962345	0.0008	0.00236654	Cep72	centrosomal protein 72
NM_009537	29.0251	14.9101	-0.961009	5e-05	0.00018083	Yy1	YY1 transcription factor
NM_027896	10.0564	5.16635	-0.960902	5e-05	0.00018083	Coasy	Coenzyme A synthase
NM_027242	16.8105	8.63777	-0.960627	0.0001	0.000347947	Ppp1r35	protein phosphatase 1, regulatory subunit 35
NM_021516	33.9008	17.4416	-0.958784	5e-05	0.00018083	Mark3	MAP/microtubule affinity regulating kinase 3
NM_172965	8.66208	4.46179	-0.957092	5e-05	0.00018083	Sap130	Sin3A associated protein
NM_027117	127.668	65.7994	-0.956254	5e-05	0.00018083	Klhdc2	kelch domain containing 2
NM_001111066	306.195	157.96	-0.954887	5e-05	0.00018083	Fkbp8	FK506 binding protein 8
NM_130860	29.7953	15.3747	-0.954524	5e-05	0.00018083	Cdk9	cyclin-dependent kinase 9 (CDC2-related kinase)
NM_001085500	23.0805	11.9104	-0.954451	5e-05	0.00018083	Cisd3	CDGSH iron sulfur domain 3
NM_028718	3.27299	1.69022	-0.953397	5e-05	0.00018083	Traf3ip1	TRAF3 interacting protein 1
NM_027352	62.8655	32.4727	-0.953043	5e-05	0.00018083	Gorasp2	golgi reassembly stacking protein 2
NM_010908	14.656	7.57704	-0.95179	5e-05	0.00018083	Nfkbib	nuclear factor of kappa light polypeptide gene enhancer in B cells inhibitor, beta
NM_023042	2.19188	1.13327	-0.951677	0.00535	0.0131864	Recql	RecQ protein-like
NM_025363	186.42	96.6246	-0.948093	5e-05	0.00018083	1110001J03Rik	RIKEN cDNA 1110001J03 gene
NM_008033	46.5991	24.1531	-0.948091	5e-05	0.00018083	Fnta	farnesyltransferase, CAAX box, alpha
NM_025574	8.2731	4.28891	-0.947816	5e-05	0.00018083	Pyurf	Pigy upstream reading frame
NR_003258	1693.06	878.037	-0.947284	0.0005	0.00154079
NM_133678	53.4254	27.7093	-0.947157	5e-05	0.00018083	Sac3d1	SAC3 domain containing 1
NM_008704	448.324	232.692	-0.946124	5e-05	0.00018083	Nme1	NME/NM23 nucleoside diphosphate kinase 1
NM_001081459	23.969	12.4456	-0.945538	0.0197	0.0420572	Sh2b1	SH2B adaptor protein 1
NM_007795	6.96636	3.61943	-0.944643	0.00015	0.000508141	Ctf1	cardiotrophin 1
NM_010069	6.92149	3.60007	-0.943057	0.0026	0.00688506	Doc2a	double C2, alpha
NM_009439	33.6898	17.5667	-0.939468	5e-05	0.00018083	Psmd3	proteasome (prosome, macropain) 26S subunit, non-ATPase, 3
NM_176917	6.30887	3.29027	-0.939173	5e-05	0.00018083	Mettl4	methyltransferase like 4
NM_020611	13.4063	6.99252	-0.939022	5e-05	0.00018083	Srd5a3	steroid 5 alpha-reductase 3
NM_020569	259.653	135.501	-0.938281	5e-05	0.00018083	Park7	Parkinson disease (autosomal recessive, early onset) 7
NM_178757	20.8288	10.8715	-0.938029	5e-05	0.00018083	Irf2bp1	interferon regulatory factor 2 binding protein 1
NM_025865	2.48095	1.2953	-0.9376	0.01075	0.0245721	2310030G06Rik	RIKEN cDNA 2310030G06 gene
NM_026632	266.798	139.345	-0.937082	5e-05	0.00018083	Rpa3	replication protein A3
NM_133687	35.1128	18.3635	-0.93515	5e-05	0.00018083	Cxxc5	CXXC finger 5
NM_026963	25.0426	13.1112	-0.93358	5e-05	0.00018083	Lzic	leucine zipper and CTNNBIP1 domain containing
NM_019490	8.05947	4.22093	-0.933123	5e-05	0.00018083	Uso1	USO1 vesicle docking factor
NM_001146223	304.301	159.485	-0.932079	5e-05	0.00018083	Dpy30	dpy-30 homolog (C. elegans)
NM_019818	50.9404	26.7595	-0.928756	5e-05	0.00018083	Timm22	translocase of inner mitochondrial membrane 22
NM_008838	55.7127	29.2883	-0.927681	0.00115	0.00328941	Pigf	phosphatidylinositol glycan anchor biosynthesis, class F
NM_007771	6.34155	3.33417	-0.927508	5e-05	0.00018083	Cry1	cryptochrome 1 (photolyase-like)
NM_001081090	0.829107	0.436559	-0.925383	0.00985	0.0227287	Esf1	ESF1, nucleolar pre-rRNA processing protein, homolog (S. cerevisiae)
NM_023232	76.9817	40.5342	-0.925377	5e-05	0.00018083	Diablo	diablo homolog (Drosophila)
NM_001113533	66.9801	35.2843	-0.924706	0.00175	0.00481464	Wtap	Wilms tumour 1-associating protein
NM_080561	14.0807	7.41878	-0.924464	0.00225	0.00604319	Rnf216	ring finger protein 216
NM_144522	18.9862	10.0048	-0.924269	5e-05	0.00018083	Tbc1d10b	TBC1 domain family, member 10b
NM_183283	4.5754	2.4118	-0.923789	0.0014	0.00392991	Smco1	single-pass membrane protein with coiled-coil domains 1
NM_001083315	13.8402	7.29735	-0.92342	0.00035	0.00111085	St7	suppression of tumorigenicity 7
NM_001005477	0.906679	0.478162	-0.923091	0.021	0.0444735	Barhl2	BarH-like 2 (Drosophila)
NM_015807	62.2188	32.8249	-0.92256	0.0001	0.000347947	Nt5c	5',3'-nucleotidase, cytosolic
NM_175015	784.604	414.28	-0.921357	5e-05	0.00018083	Atp5g3	ATP synthase, H+ transporting, mitochondrial F0 complex, subunit C3 (subunit 9)
NM_001033204	5.88209	3.10592	-0.921308	0.0008	0.00236654	Rpusd3	RNA pseudouridylate synthase domain containing 3
NM_133676	29.8869	15.7997	-0.919617	5e-05	0.00018083	Osgep	O-sialoglycoprotein endopeptidase
NM_023423	58.0394	30.6834	-0.919573	5e-05	0.00018083	Akirin1	akirin 1
NM_153403	64.2463	33.969	-0.919396	5e-05	0.00018083	Ago1	argonaute RISC catalytic subunit 1
NM_153596	12.4542	6.60359	-0.915314	5e-05	0.00018083	Tmem17	transmembrane protein 17
NM_001033257	2.61842	1.38859	-0.915078	0.00995	0.0229354	Phactr2	phosphatase and actin regulator 2
NM_175329	6.127	3.24962	-0.91491	0.00165	0.00456284	Chchd10	coiled-coil-helix-coiled-coil-helix domain containing 10
NM_001001335	13.3821	7.10174	-0.914058	0.0042	0.010611	Plekha8	pleckstrin homology domain containing, family A (phosphoinositide binding specific) member 8
NM_026960	1.70797	0.906888	-0.913288	0.01095	0.0249769	Gsdmd	gasdermin D
NM_025427	33.7672	17.9383	-0.91258	5e-05	0.00018083	Rgcc	regulator of cell cycle
NM_009750	552.859	293.796	-0.912094	5e-05	0.00018083	Ngfrap1	nerve growth factor receptor (TNFRSF16) associated protein 1
NM_030075	14.2039	7.55041	-0.911662	0.0041	0.0103818	Klhdc8b	kelch domain containing 8B
NM_001146153	53.5391	28.4932	-0.909977	0.0018	0.00493898	Homer3	homer homolog 3 (Drosophila)
NM_018743	50.3445	26.8107	-0.909028	5e-05	0.00018083	Agpat6	1-acylglycerol-3-phosphate O-acyltransferase 6 (lysophosphatidic acid acyltransferase, zeta)
NM_011849	4.51421	2.40448	-0.908748	0.0002	0.000663892	Nek4	NIMA (never in mitosis gene a)-related expressed kinase 4
NM_153195	5.70743	3.04081	-0.908384	0.0002	0.000663892	Fbxo7	F-box protein 7
NM_144857	23.9871	12.7847	-0.907845	5e-05	0.00018083	Rrp36	ribosomal RNA processing 36 homolog (S. cerevisiae)
NM_011942	82.172	43.7983	-0.907774	5e-05	0.00018083	Lypla2	lysophospholipase 2
NM_010926	37.0986	19.7868	-0.90683	5e-05	0.00018083	Emc8	ER membrane protein complex subunit 8
NM_001025375	15.9963	8.53568	-0.906161	0.0089	0.0207695	Wdr61	WD repeat domain 61
NM_172987	1.72399	0.92002	-0.906011	0.0024	0.00640629	Nkain3	Na+/K+ transporting ATPase interacting 3
NM_182805	4.18841	2.2364	-0.905227	0.00055	0.00168147	Gpt	glutamic pyruvic transaminase, soluble
NM_029384	4.54357	2.42808	-0.90401	0.0043	0.0108365	Tmem238	transmembrane protein 238
NM_172472	12.0524	6.44257	-0.903616	0.00425	0.0107232	Tfe3	transcription factor E3
NM_001164216	599.471	320.511	-0.903316	5e-05	0.00018083	Romo1	reactive oxygen species modulator 1
NR_040660	47.6225	25.4807	-0.902237	0.0006	0.00181993
NM_011190	158.09	84.6991	-0.900327	0.0001	0.000347947	Psme2	proteasome (prosome, macropain) activator subunit 2 (PA28 beta)
NM_177594	13.2777	7.11445	-0.900184	5e-05	0.00018083	Mtmr9	myotubularin related protein 9
NM_001033319	5.76364	3.08926	-0.899721	5e-05	0.00018083	Ppfia1	protein tyrosine phosphatase, receptor type, f polypeptide (PTPRF), interacting protein (liprin), alpha 1
NM_183358	22.1625	11.8831	-0.899212	0.0225	0.0472657	Gadd45gip1	growth arrest and DNA-damage-inducible, gamma interacting protein 1
NM_010112	22.2292	11.9285	-0.898034	5e-05	0.00018083	Efs	embryonal Fyn-associated substrate
NM_001170341	463.656	248.885	-0.897575	5e-05	0.00018083	Mlf2	myeloid leukemia factor 2
NM_007414	46.9296	25.2235	-0.89573	5e-05	0.00018083	Adprh	ADP-ribosylarginine hydrolase
NM_001164600	36.858	19.8418	-0.893439	0.00475	0.0118479	Puf60	poly-U binding splicing factor 60
NM_025500	50.166	27.0089	-0.893274	5e-05	0.00018083	Mrpl37	mitochondrial ribosomal protein L37
NM_010142	13.5346	7.29044	-0.892573	5e-05	0.00018083	Ephb2	Eph receptor B2
NM_133900	38.5759	20.8089	-0.890499	5e-05	0.00018083	Psph	phosphoserine phosphatase
NM_001083928	4.78218	2.58017	-0.890199	0.0122	0.0275006	Tle3	transducin-like enhancer of split 3, homolog of Drosophila E(spl)
NM_145978	1.90103	1.02622	-0.88945	0.0129	0.0288908	Pdlim2	PDZ and LIM domain 2
NM_001033305	315.402	170.289	-0.88921	5e-05	0.00018083	Ndufb6	NADH dehydrogenase (ubiquinone) 1 beta subcomplex, 6
NM_029643	9.33107	5.05142	-0.885355	5e-05	0.00018083	Slc52a2	solute carrier protein 52, member 2
NM_026551	142.772	77.318	-0.884838	5e-05	0.00018083	Dcakd	dephospho-CoA kinase domain containing
NM_019487	3.0643	1.65967	-0.884663	0.0016	0.00443714	Hebp2	heme binding protein 2
NM_001033313	292.09	158.293	-0.883815	5e-05	0.00018083	Pdap1	PDGFA associated protein 1
NM_009090	71.2858	38.6993	-0.881308	0.0029	0.0075957	Polr2c	polymerase (RNA) II (DNA directed) polypeptide C
NM_025679	31.4296	17.085	-0.879395	5e-05	0.00018083	Sike1	suppressor of IKBKE 1
NM_146093	432.305	235.131	-0.878588	5e-05	0.00018083	Ubxn1	UBX domain protein 1
NM_027101	234.88	127.819	-0.877828	5e-05	0.00018083	Polr2d	polymerase (RNA) II (DNA directed) polypeptide D
NM_011051	94.5966	51.5003	-0.877207	5e-05	0.00018083	Pdcd6	programmed cell death 6
NM_021710	57.8891	31.5353	-0.876323	0.0018	0.00493898	Ap4s1	adaptor-related protein complex AP-4, sigma 1
NM_023672	90.6632	49.4963	-0.873196	5e-05	0.00018083	Ssbp3	single-stranded DNA binding protein 3
NM_021504	6.82052	3.72736	-0.871729	0.0001	0.000347947	Ngly1	N-glycanase 1
NM_133941	19.6263	10.7322	-0.87085	0.0026	0.00688506	Dhx32	DEAH (Asp-Glu-Ala-His) box polypeptide 32
NM_172503	27.8737	15.2832	-0.866962	5e-05	0.00018083	Zswim4	zinc finger SWIM-type containing 4
NM_008297	18.371	10.0737	-0.866831	5e-05	0.00018083	Hsf2	heat shock factor 2
NM_023055	7.15788	3.92643	-0.866315	0.0043	0.0108365	Slc9a3r2	solute carrier family 9 (sodium/hydrogen exchanger), member 3 regulator 2
NM_177045	6.57778	3.60942	-0.865833	5e-05	0.00018083	Cc2d1b	coiled-coil and C2 domain containing 1B
NM_033217	3.92453	2.1538	-0.865631	5e-05	0.00018083	Ngfr	nerve growth factor receptor (TNFR superfamily, member 16)
NM_026981	9.27407	5.09134	-0.865158	5e-05	0.00018083	Dtwd1	DTW domain containing 1
NM_016788	8.47556	4.65553	-0.864361	0.00145	0.00405644	Tnk2	tyrosine kinase, non-receptor, 2
NM_001252083	9.87543	5.42676	-0.863753	0.003	0.00783281	Zfp384	zinc finger protein 384
NM_144835	1.01811	0.559886	-0.862688	0.001	0.00289955	Heatr1	HEAT repeat containing 1
NM_001033139	43.4088	23.9246	-0.859491	5e-05	0.00018083	AI846148	expressed sequence AI846148
NM_181316	2.29044	1.264	-0.857634	0.00055	0.00168147	Bbs9	Bardet-Biedl syndrome 9 (human)
NM_153546	1.99705	1.10304	-0.856388	0.00225	0.00604319	Mboat1	membrane bound O-acyltransferase domain containing 1
NM_007700	9.24972	5.12371	-0.852222	0.02205	0.0464366	Chuk	conserved helix-loop-helix ubiquitous kinase
NM_001163742	0.887417	0.491838	-0.851429	0.01105	0.025175	Nlrx1	NLR family member X1
NM_010807	2944.99	1632.32	-0.851342	0.002	0.0054349	Marcksl1	MARCKS-like 1
NM_011787	62.4835	34.6351	-0.851241	5e-05	0.00018083	Amfr	autocrine motility factor receptor
NM_024478	29.6033	16.4109	-0.851104	0.00035	0.00111085	Grpel1	GrpE-like 1, mitochondrial
NM_153502	1.72843	0.958204	-0.851059	0.01025	0.0235517	Ankrd23	ankyrin repeat domain 23
NM_011885	140.966	78.2035	-0.850043	5e-05	0.00018083	Mrps12	mitochondrial ribosomal protein S12
NM_010448	296.83	164.683	-0.849948	0.00065	0.00195797	Hnrnpab	heterogeneous nuclear ribonucleoprotein A/B
NM_028536	6.59829	3.66317	-0.849	5e-05	0.00018083	Ccsap	centriole, cilia and spindle associated protein
NM_027415	22.3698	12.4258	-0.848219	5e-05	0.00018083	Tmem70	transmembrane protein 70
NM_001253832	31.3524	17.4608	-0.844457	0.00955	0.0221107	Fibp	fibroblast growth factor (acidic) intracellular binding protein
NM_028794	60.6213	33.7976	-0.842905	5e-05	0.00018083	Nudt9	nudix (nucleoside diphosphate linked moiety X)-type motif 9
NM_001145034	27.7465	15.4837	-0.841552	5e-05	0.00018083	Gm13889	predicted gene 13889
NM_183256	269.885	150.672	-0.840929	5e-05	0.00018083	Cox14	cytochrome c oxidase assembly protein 14
NM_026732	190.738	106.496	-0.840796	5e-05	0.00018083	Mrpl14	mitochondrial ribosomal protein L14
NM_011970	149.983	83.7843	-0.84005	5e-05	0.00018083	Psmb2	proteasome (prosome, macropain) subunit, beta type 2
NM_019819	32.7383	18.2897	-0.839951	5e-05	0.00018083	Dusp14	dual specificity phosphatase 14
NM_011078	34.4939	19.2792	-0.839294	5e-05	0.00018083	Phf2	PHD finger protein 2
NM_001081415	68.8156	38.4812	-0.83858	5e-05	0.00018083	Samd1	sterile alpha motif domain containing 1
NM_026849	25.5238	14.2756	-0.838297	5e-05	0.00018083	Mtmr14	myotubularin related protein 14
NM_008831	56.1843	31.562	-0.831978	5e-05	0.00018083	Phb	prohibitin
NM_029371	14.8949	8.37555	-0.830561	0.0006	0.00181993	Htatsf1	HIV TAT specific factor 1
NM_018758	22.1164	12.4394	-0.830202	5e-05	0.00018083	Apba3	amyloid beta (A4) precursor protein-binding, family A, member 3
NM_001146001	2.29645	1.29296	-0.828727	0.00335	0.00865337	Pdzk1	PDZ domain containing 1
NM_177370	12.6229	7.10937	-0.828249	5e-05	0.00018083	Rhbdd3	rhomboid domain containing 3
NM_026554	90.6795	51.0964	-0.827555	5e-05	0.00018083	Ncbp2	nuclear cap binding protein subunit 2
NM_025421	95.1439	53.6222	-0.82728	5e-05	0.00018083	Acyp1	acylphosphatase 1, erythrocyte (common) type
NM_001081394	26.5298	14.9528	-0.827203	5e-05	0.00018083	Tmem248	transmembrane protein 248
NM_011738	240.608	135.806	-0.825138	5e-05	0.00018083	Ywhah	tyrosine 3-monooxygenase/tryptophan 5-monooxygenase activation protein, eta polypeptide
NM_133949	465.208	262.629	-0.824848	5e-05	0.00018083	Ptov1	prostate tumor over expressed gene 1
NM_025829	13.2384	7.47792	-0.824017	5e-05	0.00018083	Eif4e3	eukaryotic translation initiation factor 4E member 3
NM_007889	30.0226	16.9622	-0.823724	5e-05	0.00018083	Dvl3	dishevelled 3, dsh homolog (Drosophila)
NM_017475	50.7556	28.6792	-0.823561	5e-05	0.00018083	Rragc	Ras-related GTP binding C
NM_145578	84.7688	47.9692	-0.821424	0.0125	0.0280932	Ube2m	ubiquitin-conjugating enzyme E2M
NM_025461	28.9204	16.3691	-0.821109	5e-05	0.00018083	Cox16	cytochrome c oxidase assembly protein 16
NM_011591	89.7912	50.946	-0.817606	5e-05	0.00018083	Timm17b	translocase of inner mitochondrial membrane 17b
NM_033572	17.8417	10.1357	-0.815805	5e-05	0.00018083	Wbscr16	Williams-Beuren syndrome chromosome region 16 homolog (human)
NM_030725	0.82911	0.471152	-0.81537	0.01705	0.0370119	Syt13	synaptotagmin XIII
NM_029541	8.78114	5.00426	-0.811252	0.00015	0.000508141	Arxes1	adipocyte-related X-chromosome expressed sequence 1
NM_010010	4.62423	2.63792	-0.809811	0.00075	0.0022316	Cyp46a1	cytochrome P450, family 46, subfamily a, polypeptide 1
NM_001081199	0.929967	0.531003	-0.808461	0.00895	0.020872	Mamdc4	MAM domain containing 4
NM_001079849	48.0397	27.431	-0.808417	5e-05	0.00018083	Paip1	polyadenylate binding protein-interacting protein 1
NM_001163441	2.91365	1.66375	-0.808394	0.0004	0.00125607	Mov10	Moloney leukemia virus 10
NM_007808	91.7279	52.3999	-0.807798	5e-05	0.00018083	Cycs	cytochrome c, somatic
NM_028177	89.3061	51.0212	-0.807662	5e-05	0.00018083	Ndufab1	NADH dehydrogenase (ubiquinone) 1, alpha/beta subcomplex, 1
NM_133796	316.045	180.847	-0.805356	5e-05	0.00018083	Arhgdia	Rho GDP dissociation inhibitor (GDI) alpha
NM_029746	7.83269	4.48348	-0.80489	5e-05	0.00018083	Cog2	component of oligomeric golgi complex 2
NM_146030	1.81213	1.03863	-0.80301	0.00415	0.0104985	Plekhh3	pleckstrin homology domain containing, family H (with MyTH4 domain) member 3
NM_031248	349.818	200.499	-0.803008	5e-05	0.00018083	Lamtor2	late endosomal/lysosomal adaptor, MAPK and MTOR activator 2
NM_021889	8.76397	5.02336	-0.802931	5e-05	0.00018083	Syt9	synaptotagmin IX
NM_001110809	20.1634	11.5681	-0.801584	5e-05	0.00018083	Gpatch4	G patch domain containing 4
NM_001252476	165.961	95.363	-0.799343	5e-05	0.00018083	Prmt1	protein arginine N-methyltransferase 1
NR_045645	3.34574	1.92283	-0.799095	0.00235	0.00628589
NM_008210	3024.67	1738.84	-0.798654	0.0008	0.00236654	H3f3a	H3 histone, family 3A
NM_010697	77.3714	44.5296	-0.797035	0.0025	0.00664773	Ldb1	LIM domain binding 1
NM_026545	295.997	170.417	-0.796517	5e-05	0.00018083	Psmd8	proteasome (prosome, macropain) 26S subunit, non-ATPase, 8
NM_011026	2.18304	1.25983	-0.793106	0.00855	0.0200355	P2rx4	purinergic receptor P2X, ligand-gated ion channel 4
NM_008359	1.04347	0.602311	-0.792813	0.00895	0.020872	Il17ra	interleukin 17 receptor A
NM_008801	150.502	86.9777	-0.791068	5e-05	0.00018083	Pde6d	phosphodiesterase 6D, cGMP-specific, rod, delta
NM_023343	145.78	84.2889	-0.79038	5e-05	0.00018083	Ilkap	integrin-linked kinase-associated serine/threonine phosphatase 2C
NM_029293	348.076	201.402	-0.789325	5e-05	0.00018083	Phpt1	phosphohistidine phosphatase 1
NM_001159496	22.3008	12.9076	-0.788876	0.00965	0.0223161	Ppm1b	protein phosphatase 1B, magnesium dependent, beta isoform
NM_028787	8.92467	5.16568	-0.788841	5e-05	0.00018083	Slc35f5	solute carrier family 35, member F5
NM_013651	34.169	19.7982	-0.78732	5e-05	0.00018083	Sf3a2	splicing factor 3a, subunit 2
NM_019660	21.1734	12.2803	-0.785909	5e-05	0.00018083	Mycbp	c-myc binding protein
NM_029475	17.7324	10.2867	-0.785602	5e-05	0.00018083	Adal	adenosine deaminase-like
NM_022985	66.5849	38.6561	-0.7845	5e-05	0.00018083	Zfand6	zinc finger, AN1-type domain 6
NM_133839	91.6068	53.2473	-0.782745	5e-05	0.00018083	Mmadhc	methylmalonic aciduria (cobalamin deficiency) cblD type, with homocystinuria
NM_026602	224.488	130.487	-0.782726	5e-05	0.00018083	Bcas2	breast carcinoma amplified sequence 2
NM_028871	37.7316	21.9464	-0.78179	5e-05	0.00018083	Hnrnpr	heterogeneous nuclear ribonucleoprotein R
NM_177662	0.855986	0.497991	-0.781466	0.0221	0.0465242	Ctso	cathepsin O
NM_009775	4.85305	2.82458	-0.780855	0.0138	0.0306782	Tspo	translocator protein
NM_012042	41.3495	24.0712	-0.780564	5e-05	0.00018083	Cul1	cullin 1
NM_011293	577.418	336.351	-0.779649	5e-05	0.00018083	Polr2j	polymerase (RNA) II (DNA directed) polypeptide J
NM_172635	21.7646	12.69	-0.77829	5e-05	0.00018083	Patl1	protein associated with topoisomerase II homolog 1 (yeast)
NM_138586	33.6062	19.6004	-0.777843	5e-05	0.00018083	Exosc5	exosome component 5
NM_026532	78.6024	45.8695	-0.777037	0.02065	0.0438256	Nutf2	nuclear transport factor 2
NM_028308	42.1084	24.5742	-0.77696	5e-05	0.00018083	Mob2	MOB kinase activator 2
NM_001025431	6.14933	3.58987	-0.776499	5e-05	0.00018083	Btbd3	BTB (POZ) domain containing 3
NM_008542	2.42585	1.41751	-0.775133	0.0021	0.0056794	Smad6	SMAD family member 6
NM_028444	13.4607	7.88223	-0.772073	0.00035	0.00111085	Prkcdbp	protein kinase C, delta binding protein
NM_028049	35.5562	20.8278	-0.771588	5e-05	0.00018083	Fbxo22	F-box protein 22
NM_001177543	1.09879	0.643726	-0.771394	0.00555	0.0136235	Gm2026	predicted gene 2026
NM_028863	110.254	64.6146	-0.770896	5e-05	0.00018083	Isca2	iron-sulfur cluster assembly 2 homolog (S. cerevisiae)
NM_025399	31.352	18.3751	-0.770806	5e-05	0.00018083	Nudt14	nudix (nucleoside diphosphate linked moiety X)-type motif 14
NM_025960	53.6734	31.4708	-0.77019	5e-05	0.00018083	Trappc6a	trafficking protein particle complex 6A
NM_001134692	251.724	147.713	-0.769046	0.01975	0.0421514	Ost4	oligosaccharyltransferase 4 homolog (S. cerevisiae)
NM_026042	31.9112	18.7721	-0.765471	5e-05	0.00018083	Med29	mediator complex subunit 29
NM_053162	290.569	170.962	-0.765206	5e-05	0.00018083	Mrpl34	mitochondrial ribosomal protein L34
NM_029762	9.26911	5.45684	-0.764366	0.0077	0.0182547	Hyls1	hydrolethalus syndrome 1
NM_010312	464.674	273.576	-0.764277	5e-05	0.00018083	Gnb2	guanine nucleotide binding protein (G protein), beta 2
NM_145523	4.07831	2.4021	-0.763671	0.00025	0.000815036	Gca	grancalcin
NM_009734	4.51244	2.6579	-0.763623	0.0003	0.000963747	Cep131	centrosomal protein 131
NM_033324	8.40463	4.95278	-0.762946	0.00265	0.00700397	Dgcr8	DiGeorge syndrome critical region gene 8
NM_010909	27.8903	16.4396	-0.762586	5e-05	0.00018083	Nfkbil1	nuclear factor of kappa light polypeptide gene enhancer in B cells inhibitor like 1
NM_029585	18.5269	10.9383	-0.760229	5e-05	0.00018083	Det1	de-etiolated homolog 1 (Arabidopsis)
NM_010046	7.84234	4.63105	-0.759945	0.00065	0.00195797	Dgat1	diacylglycerol O-acyltransferase 1
NM_025359	242.093	142.975	-0.759803	5e-05	0.00018083	Tspan13	tetraspanin 13
NM_020580	13.8367	8.17504	-0.7592	0.00965	0.0223161	Nelfcd	negative elongation factor complex member C/D, Th1l
NM_019668	54.2717	32.1023	-0.757524	5e-05	0.00018083	Ube2a	ubiquitin-conjugating enzyme E2A
NM_001038608	94.8329	56.2947	-0.752388	0.0211	0.044659	Gm16286	predicted gene 16286
NM_027485	7.29488	4.33047	-0.75236	0.0001	0.000347947	Med26	mediator complex subunit 26
NM_001081475	16.1838	9.60842	-0.75218	0.00305	0.00794942	Nasp	nuclear autoantigenic sperm protein (histone-binding)
NM_024439	35.4397	21.0424	-0.752069	0.0001	0.000347947	Vimp	VCP-interacting membrane protein
NM_001166213	1.62305	0.963878	-0.751785	0.01465	0.0323579	Fam129c	family with sequence similarity 129, member C
NM_019573	3.57873	2.12603	-0.751287	0.00175	0.00481464	Wwox	WW domain-containing oxidoreductase
NM_026165	18.4615	10.9802	-0.749617	5e-05	0.00018083	Slc25a46	solute carrier family 25, member 46
NM_008233	34.5876	20.5925	-0.748138	5e-05	0.00018083	Hdgfrp2	hepatoma-derived growth factor, related protein 2
NM_170777	323.977	192.932	-0.747799	0.0009	0.00263387	Elof1	elongation factor 1 homolog (ELF1, S. cerevisiae)
NM_033573	38.9583	23.2082	-0.747296	5e-05	0.00018083	Prcc	papillary renal cell carcinoma (translocation-associated)
NM_145959	7.84179	4.67219	-0.747085	5e-05	0.00018083	D15Ertd621e	DNA segment, Chr 15, ERATO Doi 621, expressed
NM_028307	7.53805	4.493	-0.746513	5e-05	0.00018083	Tdrkh	tudor and KH domain containing protein
NM_198608	1.66569	0.993738	-0.745184	0.0064	0.0154734	Aars2	alanyl-tRNA synthetase 2, mitochondrial (putative)
NM_025323	113.364	67.7137	-0.743442	5e-05	0.00018083	Sf3b6	splicing factor 3B, subunit 6
NM_133669	5.14779	3.07503	-0.743349	0.0001	0.000347947	Rp2h	retinitis pigmentosa 2 homolog (human)
NM_053069	27.8388	16.6367	-0.742729	5e-05	0.00018083	Atg5	autophagy related 5
NM_198886	109.221	65.2743	-0.742664	5e-05	0.00018083	Zbtb12	zinc finger and BTB domain containing 12
NR_045265	136.982	81.9497	-0.741173	0.004	0.0101505
NM_146219	3.0019	1.79642	-0.740753	0.0042	0.010611	Klhl36	kelch-like 36
NM_030026	6.06188	3.63513	-0.737757	0.00075	0.0022316	Mccc2	methylcrotonoyl-Coenzyme A carboxylase 2 (beta)
NM_028456	10.7072	6.43193	-0.735255	0.00065	0.00195797	Rwdd3	RWD domain containing 3
NM_153591	2.21325	1.32958	-0.735199	0.00215	0.00580067	Nars2	asparaginyl-tRNA synthetase 2 (mitochondrial)(putative)
NM_198013	36.8969	22.1938	-0.733343	0.0202	0.0429788	Cuedc1	CUE domain containing 1
NM_029884	4.66014	2.80505	-0.732347	0.0009	0.00263387	Hgsnat	heparan-alpha-glucosaminide N-acetyltransferase
NM_009466	52.6681	31.7081	-0.732077	5e-05	0.00018083	Ugdh	UDP-glucose dehydrogenase
NM_019405	41.7247	25.1285	-0.731579	5e-05	0.00018083	Cetn2	centrin 2
NM_029802	48.4173	29.1596	-0.731554	5e-05	0.00018083	Arfip2	ADP-ribosylation factor interacting protein 2
NM_010950	34.9937	21.0979	-0.729997	5e-05	0.00018083	Numbl	numb-like
NM_017402	44.4622	26.8319	-0.728629	0.00075	0.0022316	Arhgef7	Rho guanine nucleotide exchange factor (GEF7)
NM_029826	34.4582	20.8007	-0.728216	0.0014	0.00392991	Hdhd2	haloacid dehalogenase-like hydrolase domain containing 2
NM_146096	17.2968	10.4438	-0.72786	5e-05	0.00018083	Abhd17b	abhydrolase domain containing 17B
NM_145427	18.2097	11.0033	-0.726768	5e-05	0.00018083	Atpaf2	ATP synthase mitochondrial F1 complex assembly factor 2
NM_028419	330.96	200.159	-0.725513	5e-05	0.00018083	Glrx5	glutaredoxin 5 homolog (S. cerevisiae)
NM_144538	6.3165	3.82275	-0.724514	0.00045	0.00139898	Rab3il1	RAB3A interacting protein (rabin3)-like 1
NM_001080974	28.6025	17.3207	-0.723645	5e-05	0.00018083	Sri	sorcin
NM_173731	2.78991	1.6902	-0.723028	0.0014	0.00392991	Hmgcll1	3-hydroxymethyl-3-methylglutaryl-Coenzyme A lyase-like 1
NM_001030296	26.062	15.7951	-0.722472	0.0002	0.000663892	Prr7	proline rich 7 (synaptic)
NM_023371	42.92	26.0198	-0.722041	5e-05	0.00018083	Pin1	protein (peptidyl-prolyl cis/trans isomerase) NIMA-interacting 1
NM_010579	44.6768	27.0858	-0.721991	5e-05	0.00018083	Eif6	eukaryotic translation initiation factor 6
NR_040286	20.6762	12.5366	-0.721829	0.0011	0.00316097
NM_178601	16.936	10.2792	-0.720366	0.0001	0.000347947	Imp4	IMP4, U3 small nucleolar ribonucleoprotein, homolog (yeast)
NM_138580	69.1741	42.0362	-0.7186	0.0002	0.000663892	Nelfe	negative elongation factor complex member E, Rdbp
NM_001081103	6.99298	4.25106	-0.718086	5e-05	0.00018083	Stim2	stromal interaction molecule 2
NM_177103	9.14433	5.56116	-0.717491	5e-05	0.00018083	Senp5	SUMO/sentrin specific peptidase 5
NM_026140	3.2111	1.95474	-0.716089	0.0072	0.0171904	Ears2	glutamyl-tRNA synthetase 2 (mitochondrial)(putative)
NM_011814	16.0911	9.79844	-0.715641	5e-05	0.00018083	Fxr2	fragile X mental retardation, autosomal homolog 2
NM_021505	326.785	199.023	-0.715407	0.00325	0.00841894	Anapc5	anaphase-promoting complex subunit 5
NM_001013389	4.99475	3.04435	-0.714278	0.0019	0.00518824	Mrs2	MRS2 magnesium homeostasis factor homolog (S. cerevisiae)
NM_001038230	29.4229	17.9355	-0.714122	0.0086	0.0201406	Anapc11	anaphase promoting complex subunit 11
NM_199466	5.28504	3.2248	-0.712704	0.0149	0.0328462	Eml4	echinoderm microtubule associated protein like 4
NM_008683	1055.59	644.207	-0.712455	5e-05	0.00018083	Nedd8	neural precursor cell expressed, developmentally down-regulated gene 8
NM_001013024	1.09554	0.669247	-0.711028	0.0093	0.0215932	Usp13	ubiquitin specific peptidase 13 (isopeptidase T-3)
NM_175136	14.8855	9.09434	-0.710869	5e-05	0.00018083	Rnf122	ring finger protein 122
NM_029012	81.1889	49.6079	-0.710711	0.0001	0.000347947	Sppl3	signal peptide peptidase 3
NM_001001880	65.027	39.7415	-0.710391	0.0012	0.00341806	Mpzl1	myelin protein zero-like 1
NM_011790	36.0208	22.0235	-0.70979	5e-05	0.00018083	Arih2	ariadne homolog 2 (Drosophila)
NM_153194	65.0918	39.8182	-0.70905	0.0001	0.000347947
NM_146216	14.8125	9.06461	-0.708498	0.00015	0.000508141	Vac14	Vac14 homolog (S. cerevisiae)
NM_008298	17.4023	10.6526	-0.708077	0.01115	0.025376	Dnaja1	DnaJ (Hsp40) homolog, subfamily A, member 1
NM_001042606	54.864	33.5969	-0.707529	0.00025	0.000815036	Sstr2	somatostatin receptor 2
NM_011739	424.619	260.143	-0.706864	5e-05	0.00018083	Ywhaq	tyrosine 3-monooxygenase/tryptophan 5-monooxygenase activation protein, theta polypeptide
NM_134059	23.4735	14.3947	-0.705493	5e-05	0.00018083	Ddx41	DEAD (Asp-Glu-Ala-Asp) box polypeptide 41
NM_133196	7.72201	4.74001	-0.704084	5e-05	0.00018083	Cstf2	cleavage stimulation factor, 3' pre-RNA subunit 2
NM_197985	56.505	34.7013	-0.703388	5e-05	0.00018083	Adipor2	adiponectin receptor 2
NM_175150	42.5868	26.1631	-0.702873	0.0001	0.000347947	Txndc15	thioredoxin domain containing 15
NM_029790	2.97151	1.82566	-0.70278	0.0105	0.0240593	Mettl15	methyltransferase like 15
NM_207000	125.875	77.341	-0.702689	5e-05	0.00018083	H2afy2	H2A histone family, member Y2
NM_001113408	98.158	60.3301	-0.702229	0.00335	0.00865337	Ldb1	LIM domain binding 1
NM_028151	3.7472	2.30343	-0.702027	0.00085	0.00250029	Skiv2l2	superkiller viralicidic activity 2-like 2 (S. cerevisiae)
NM_010888	475.692	292.929	-0.699474	5e-05	0.00018083	Ndufs6	NADH dehydrogenase (ubiquinone) Fe-S protein 6
NM_023374	174.513	107.561	-0.69818	5e-05	0.00018083	Sdhb	succinate dehydrogenase complex, subunit B, iron sulfur (Ip)
NM_025396	182.056	112.355	-0.696315	5e-05	0.00018083	Pgls	6-phosphogluconolactonase
NM_012002	122.923	75.9138	-0.695321	5e-05	0.00018083	Cops6	COP9 (constitutive photomorphogenic) homolog, subunit 6 (Arabidopsis thaliana)
NM_009794	10.9714	6.77638	-0.695164	5e-05	0.00018083	Capn2	calpain 2
NM_001159392	30.1196	18.6148	-0.694251	0.0009	0.00263387	Tnfaip1	tumor necrosis factor, alpha-induced protein 1 (endothelial)
NM_017374	153.584	94.95	-0.693786	5e-05	0.00018083	Ppp2cb	protein phosphatase 2 (formerly 2A), catalytic subunit, beta isoform
NM_019518	4.88365	3.02025	-0.693294	0.0098	0.022623	Grasp	GRP1 (general receptor for phosphoinositides 1)-associated scaffold protein
NM_001081124	1.92704	1.19246	-0.692438	0.0046	0.0115103	Map7d2	MAP7 domain containing 2
NM_026420	280.14	173.473	-0.691438	5e-05	0.00018083	Paip2	polyadenylate-binding protein-interacting protein 2
NM_001159404	41.1198	25.4843	-0.690225	0.0058	0.0141676	Llgl1	lethal giant larvae homolog 1 (Drosophila)
NM_145540	6.62492	4.10642	-0.690021	0.00045	0.00139898	Ints3	integrator complex subunit 3
NM_145500	16.4811	10.2174	-0.689784	0.0003	0.000963747	Ubtd1	ubiquitin domain containing 1
NM_025526	152.308	94.4839	-0.688848	5e-05	0.00018083	Iscu	IscU iron-sulfur cluster scaffold homolog (E. coli)
NM_025544	108.733	67.4604	-0.688684	5e-05	0.00018083	Mrps15	mitochondrial ribosomal protein S15
NM_053075	127.93	79.3727	-0.688644	5e-05	0.00018083	Rheb	Ras homolog enriched in brain
NM_022325	48.3914	30.0268	-0.688501	0.00045	0.00139898	Ctsz	cathepsin Z
NM_001081145	1.89582	1.17817	-0.686278	0.00845	0.0198246	Tigd2	tigger transposable element derived 2
NR_027059	14.6397	9.09961	-0.686008	0.0074	0.0176186	Snhg20	small nucleolar RNA host gene 20
NM_011876	17.9095	11.1353	-0.685588	5e-05	0.00018083	Twf2	twinfilin, actin-binding protein, homolog 2 (Drosophila)
NM_016802	90.6629	56.4001	-0.684815	5e-05	0.00018083	Rhoa	ras homolog gene family, member A
NM_011778	58.5618	36.4646	-0.683464	5e-05	0.00018083	Coro1b	coronin, actin binding protein 1B
NM_028003	5.21358	3.24662	-0.683337	0.0014	0.00392991	Rpap3	RNA polymerase II associated protein 3
NM_025772	71.6831	44.644	-0.683165	5e-05	0.00018083	Dtnbp1	dystrobrevin binding protein 1
NM_026403	8.61631	5.36962	-0.68225	0.00025	0.000815036	Nop9	NOP9 nucleolar protein
NM_001007571	448.887	279.784	-0.682037	5e-05	0.00018083	D8Ertd738e	DNA segment, Chr 8, ERATO Doi 738, expressed
NM_001159774	5.76558	3.59523	-0.68138	0.0208	0.0441054	Ikbkb	inhibitor of kappaB kinase beta
NM_016859	16.773	10.4671	-0.680287	0.0107	0.0244716	Bysl	bystin-like
NM_007757	1.43943	0.898549	-0.679828	0.01775	0.0383578	Cpox	coproporphyrinogen oxidase
NM_023154	17.5998	10.9929	-0.678992	0.0149	0.0328462	Ethe1	ethylmalonic encephalopathy 1
NM_001190449	366.596	229.204	-0.677559	0.0001	0.000347947	Ddah2	dimethylarginine dimethylaminohydrolase 2
NM_145633	14.1642	8.86132	-0.676655	0.0002	0.000663892	Ankrd27	ankyrin repeat domain 27 (VPS9 domain)
NM_028816	11.509	7.20202	-0.676284	0.0001	0.000347947	Xpo6	exportin 6
NM_001205071	50.5853	31.6742	-0.67541	0.00015	0.000508141	Josd2	Josephin domain containing 2
NM_011908	78.9394	49.4623	-0.674415	5e-05	0.00018083	Ubl3	ubiquitin-like 3
NM_053071	1438.62	901.452	-0.674361	0.00015	0.000508141	Cox6c	cytochrome c oxidase subunit VIc
NM_019443	496.683	311.53	-0.672954	5e-05	0.00018083	Ndufa1	NADH dehydrogenase (ubiquinone) 1 alpha subcomplex, 1
NM_019975	1.6382	1.02769	-0.672705	0.01995	0.0425186	Hacl1	2-hydroxyacyl-CoA lyase 1
NM_145542	33.0302	20.7614	-0.669885	5e-05	0.00018083	Ahcyl1	S-adenosylhomocysteine hydrolase-like 1
NM_015792	11.889	7.47712	-0.669073	5e-05	0.00018083	Fbxo18	F-box protein 18
NM_013626	22.5415	14.182	-0.668522	5e-05	0.00018083	Pam	peptidylglycine alpha-amidating monooxygenase
NM_021428	55.4021	34.899	-0.666756	5e-05	0.00018083	Dexi	dexamethasone-induced transcript
NM_134155	39.6985	25.0249	-0.66572	5e-05	0.00018083	Brms1	breast cancer metastasis-suppressor 1
NM_146107	52.3843	33.04	-0.664921	5e-05	0.00018083	Actr1b	ARP1 actin-related protein 1B, centractin beta
NM_027315	79.6476	50.2838	-0.663538	5e-05	0.00018083	Ube2q1	ubiquitin-conjugating enzyme E2Q (putative) 1
NM_025482	27.5735	17.4087	-0.66347	5e-05	0.00018083	Tpd52l2	tumor protein D52-like 2
NM_001033908	86.2956	54.5149	-0.662636	0.00065	0.00195797	Med22	mediator complex subunit 22
NM_139151	3.05675	1.93299	-0.66116	0.022	0.0463485	Spag4	sperm associated antigen 4
NM_011294	108.002	68.3148	-0.660789	0.00025	0.000815036	Sub1	SUB1 homolog (S. cerevisiae)
NM_173751	3.25733	2.06053	-0.660671	0.00645	0.0155853	Ilvbl	ilvB (bacterial acetolactate synthase)-like
NM_144849	27.5427	17.4239	-0.6606	5e-05	0.00018083	Ankrd54	ankyrin repeat domain 54
NM_080452	35.536	22.4841	-0.660377	0.0008	0.00236654	Mrps2	mitochondrial ribosomal protein S2
NM_001177610	368.62	233.352	-0.659628	0.0005	0.00154079	Ube2i	ubiquitin-conjugating enzyme E2I
NM_001024604	5.89868	3.73602	-0.658891	5e-05	0.00018083	Ankrd28	ankyrin repeat domain 28
NM_133921	4.38895	2.78054	-0.658508	0.00045	0.00139898	Nfxl1	nuclear transcription factor, X-box binding-like 1
NM_030259	19.0492	12.0735	-0.657885	0.00055	0.00168147	Rilpl2	Rab interacting lysosomal protein-like 2
NM_178794	12.6932	8.04558	-0.657785	0.00065	0.00195797	Zrsr2	zinc finger (CCCH type), RNA binding motif and serine/arginine rich 2
NM_026767	235.687	149.415	-0.657543	5e-05	0.00018083	Dpm3	dolichyl-phosphate mannosyltransferase polypeptide 3
NM_023422	10.7695	6.83711	-0.655492	0.00835	0.0196184	Hist1h2bc	histone cluster 1, H2bc
NM_026836	86.3009	54.8018	-0.655151	5e-05	0.00018083	Taf11	TAF11 RNA polymerase II, TATA box binding protein (TBP)-associated factor
NM_021420	10.8942	6.91954	-0.654812	0.0001	0.000347947	Stk4	serine/threonine kinase 4
NM_029457	37.4241	23.771	-0.654768	5e-05	0.00018083	Senp2	SUMO/sentrin specific peptidase 2
NM_019575	50.3353	31.9749	-0.65463	5e-05	0.00018083	Scamp4	secretory carrier membrane protein 4
NM_001135112	8.83417	5.61644	-0.653439	0.00205	0.00555824	Dnaja3	DnaJ (Hsp40) homolog, subfamily A, member 3
NM_009749	324.772	206.558	-0.652881	5e-05	0.00018083	Bex2	brain expressed X-linked 2
NM_030083	90.5167	57.5734	-0.65278	0.0008	0.00236654	Naa38	N(alpha)-acetyltransferase 38, NatC auxiliary subunit
NM_013625	27.5633	17.5357	-0.652457	0.0004	0.00125607	Pafah1b1	platelet-activating factor acetylhydrolase, isoform 1b, subunit 1
NM_009088	1.38443	0.881117	-0.651887	0.0047	0.0117355	Polr1a	polymerase (RNA) I polypeptide A
NM_024172	24.6543	15.6924	-0.651778	5e-05	0.00018083	Hspbp1	HSPA (heat shock 70kDa) binding protein, cytoplasmic cochaperone 1
NM_146003	10.8607	6.92241	-0.649772	5e-05	0.00018083	Senp6	SUMO/sentrin specific peptidase 6
NM_010886	806.753	514.238	-0.649691	0.00015	0.000508141	Ndufa4	NADH dehydrogenase (ubiquinone) 1 alpha subcomplex, 4
NM_025798	19.1077	12.1845	-0.649105	0.0035	0.0089984	Hint3	histidine triad nucleotide binding protein 3
NM_001110218	0.883983	0.563942	-0.648473	0.0109	0.0248789	Ppm1h	protein phosphatase 1H (PP2C domain containing)
NM_011715	30.4681	19.4415	-0.648162	0.00015	0.000508141	Wdr1	WD repeat domain 1
NM_028805	18.6211	11.8897	-0.647223	0.00015	0.000508141	Katnb1	katanin p80 (WD40-containing) subunit B 1
NM_001033318	1.88655	1.20517	-0.646508	0.01535	0.0337218	Cog7	component of oligomeric golgi complex 7
NM_010432	16.4362	10.5017	-0.646256	5e-05	0.00018083	Hipk1	homeodomain interacting protein kinase 1
NM_008428	2.46556	1.5761	-0.645556	0.0141	0.0312717	Kcnj8	potassium inwardly-rectifying channel, subfamily J, member 8
NM_010136	26.6828	17.0619	-0.645131	0.0007	0.00209489	Eomes	eomesodermin homolog (Xenopus laevis)
NM_011886	103.956	66.4771	-0.64505	5e-05	0.00018083	Scamp3	secretory carrier membrane protein 3
NM_026605	13.7702	8.80587	-0.645007	0.00015	0.000508141	Sympk	symplekin
NM_175484	40.644	26.0015	-0.644444	5e-05	0.00018083	Coro2b	coronin, actin binding protein, 2B
NM_029983	48.569	31.0756	-0.644253	0.001	0.00289955	Sla2	Src-like-adaptor 2
NM_008911	4.66807	2.98704	-0.644109	0.006	0.0146034	Ppox	protoporphyrinogen oxidase
NM_025539	67.2229	43.0235	-0.643827	5e-05	0.00018083	Nudt2	nudix (nucleoside diphosphate linked moiety X)-type motif 2
NM_013895	274.687	175.808	-0.64379	5e-05	0.00018083	Timm13	translocase of inner mitochondrial membrane 13
NM_172769	10.8467	6.94224	-0.643778	0.00015	0.000508141	Sc5d	sterol-C5-desaturase (fungal ERG3, delta-5-desaturase) homolog (S. cerevisae)
NM_001081054	4.31516	2.76201	-0.643696	0.00525	0.0129645	Qrsl1	glutaminyl-tRNA synthase (glutamine-hydrolyzing)-like 1
NM_172395	94.1086	60.2412	-0.643575	5e-05	0.00018083	Cdc42se1	CDC42 small effector 1
NM_172473	3.93593	2.52181	-0.642245	0.00145	0.00405644	Hace1	HECT domain and ankyrin repeat containing, E3 ubiquitin protein ligase 1
NM_001081549	30.0378	19.2519	-0.641781	0.0199	0.0424275	Rcan1	regulator of calcineurin 1
NM_025635	17.3549	11.1251	-0.64153	0.00015	0.000508141	Zwint	ZW10 interactor
NM_029823	20.0679	12.8689	-0.640999	0.0004	0.00125607	Arxes2	adipocyte-related X-chromosome expressed sequence 2
NM_026070	30.7353	19.71	-0.640964	0.0044	0.0110629	Ccdc53	coiled-coil domain containing 53
NM_025650	936.644	601.087	-0.639928	5e-05	0.00018083	Uqcr11	ubiquinol-cytochrome c reductase, complex III subunit XI
NM_023712	12.2319	7.85104	-0.63969	0.0002	0.000663892	Spns1	spinster homolog 1
NM_001145959	48.9265	31.4125	-0.639278	0.00825	0.0194071	Ndrg2	N-myc downstream regulated gene 2
NM_177093	31.1013	19.9789	-0.638502	0.0001	0.000347947	Lrrc58	leucine rich repeat containing 58
NM_134024	45.5781	29.3035	-0.637268	0.00025	0.000815036	Tubg1	tubulin, gamma 1
NM_029362	251.438	161.744	-0.636492	0.0001	0.000347947	Chmp4b	charged multivesicular body protein 4B
NM_008166	1.56515	1.00683	-0.636479	0.0171	0.0371099	Grid1	glutamate receptor, ionotropic, delta 1
NM_008802	34.7092	22.3343	-0.636054	0.00075	0.0022316	Pde7a	phosphodiesterase 7A
NM_175021	30.7519	19.792	-0.635756	5e-05	0.00018083	Pak4	p21 protein (Cdc42/Rac)-activated kinase 4
NM_177603	31.4786	20.2796	-0.63434	5e-05	0.00018083	Frat2	frequently rearranged in advanced T cell lymphomas 2
NM_138675	30.4129	19.5979	-0.633985	5e-05	0.00018083	Med9	mediator complex subunit 9
NM_203507	21.1326	13.6229	-0.633431	0.00015	0.000508141	Rwdd4a	RWD domain containing 4A
NM_025431	99.157	63.9237	-0.633365	5e-05	0.00018083	Llph	LLP homolog, long-term synaptic facilitation (Aplysia)
NM_026826	152.364	98.2781	-0.63258	0.00035	0.00111085	Mrps18c	mitochondrial ribosomal protein S18C
NM_026246	53.2343	34.3406	-0.632439	0.00105	0.00302995	Mrpl49	mitochondrial ribosomal protein L49
NM_145546	20.1659	13.0108	-0.632204	0.00075	0.0022316	Gtf2b	general transcription factor IIB
NM_001243968	116.524	75.2097	-0.631638	0.02225	0.0468071	Ube2m	ubiquitin-conjugating enzyme E2M
NM_008842	13.4252	8.66872	-0.631053	0.00045	0.00139898	Pim1	proviral integration site 1
NM_008019	621.562	401.407	-0.630832	0.0005	0.00154079	Fkbp1a	FK506 binding protein 1a
NM_009272	117.966	76.2291	-0.629954	0.0002	0.000663892	Srm	spermidine synthase
NM_021345	38.0964	24.6207	-0.629781	0.0001	0.000347947	Hacd3	3-hydroxyacyl-CoA dehydratase 3
NM_010885	941.878	609.048	-0.628984	5e-05	0.00018083	Ndufa2	NADH dehydrogenase (ubiquinone) 1 alpha subcomplex, 2
NM_016723	133.303	86.2099	-0.628779	5e-05	0.00018083	Uchl3	ubiquitin carboxyl-terminal esterase L3 (ubiquitin thiolesterase)
NM_001079824	39.0237	25.241	-0.628583	0.0005	0.00154079	Hnrnph3	heterogeneous nuclear ribonucleoprotein H3
NM_026304	117.529	76.0289	-0.628399	0.0001	0.000347947	l7Rn6	lethal, Chr 7, Rinchik 6
NM_026516	62.1809	40.2256	-0.628356	5e-05	0.00018083	Tmem178	transmembrane protein 178
NM_028493	24.1078	15.5957	-0.628352	0.0001	0.000347947	Rhobtb3	Rho-related BTB domain containing 3
NM_001101598	21.7963	14.1043	-0.627951	0.0013	0.0036766	Isoc2a	isochorismatase domain containing 2a
NM_011969	364.625	236.214	-0.62632	5e-05	0.00018083	Psma7	proteasome (prosome, macropain) subunit, alpha type 7
NM_008403	37.7052	24.4412	-0.625449	0.00085	0.00250029	Itgb1bp1	integrin beta 1 binding protein 1
NM_009105	8.42393	5.46277	-0.624862	0.00425	0.0107232	Rsu1	Ras suppressor protein 1
NM_001081075	13.3638	8.67854	-0.622803	0.00125	0.00354742	Fra10ac1	FRA10AC1 homolog (human)
NM_001164705	6.4465	4.18648	-0.622777	0.0053	0.0130766	Amer2	APC membrane recruitment 2
NM_178884	1.82575	1.18625	-0.622086	0.00445	0.0111762	Obsl1	obscurin-like 1
NM_001024539	4.8315	3.1397	-0.621841	0.001	0.00289955	Shc2	SHC (Src homology 2 domain containing) transforming protein 2
NM_025859	82.1006	53.353	-0.621824	0.00035	0.00111085	Arl1	ADP-ribosylation factor-like 1
NM_145940	3.2057	2.08333	-0.621747	0.02015	0.0428859	Wipi1	WD repeat domain, phosphoinositide interacting 1
NM_001024616	60.2961	39.2039	-0.621066	0.0001	0.000347947	Rabl6	RAB, member RAS oncogene family-like 6
NM_026744	234.821	152.709	-0.620781	0.0001	0.000347947	Mrpl53	mitochondrial ribosomal protein L53
NM_175274	384.435	250.129	-0.620067	0.00305	0.00794942	Ttyh3	tweety homolog 3 (Drosophila)
NM_153059	31.4763	20.4919	-0.619213	0.0002	0.000663892	Tmem5	transmembrane protein 5
NM_212457	182.959	119.212	-0.617994	5e-05	0.00018083	Bex4	brain expressed gene 4
NM_025397	74.502	48.5864	-0.616726	0.0002	0.000663892	Med11	mediator complex subunit 11
NM_024180	39.3489	25.6631	-0.616625	0.02205	0.0464366	Ormdl2	ORM1-like 2 (S. cerevisiae)
NM_028599	7.10987	4.63782	-0.616376	0.00105	0.00302995	Wdr75	WD repeat domain 75
NM_023556	77.012	50.2539	-0.615847	5e-05	0.00018083	Mvk	mevalonate kinase
NM_010592	112.313	73.3515	-0.614622	0.00035	0.00111085	Jund	jun D proto-oncogene
NM_008996	116.386	76.0182	-0.614496	0.00025	0.000815036	Rab1	RAB1, member RAS oncogene family
NM_027314	78.1902	51.0906	-0.61393	0.00015	0.000508141	42068	membrane-associated ring finger (C3HC4) 5
NM_146041	22.8807	14.9567	-0.613338	0.00025	0.000815036	Gmds	GDP-mannose 4, 6-dehydratase
NM_009720	673.144	440.275	-0.612511	5e-05	0.00018083	Atox1	ATX1 (antioxidant protein 1) homolog 1 (yeast)
NM_001161516	22.6287	14.8085	-0.611734	0.0034	0.0087693	Dctd	dCMP deaminase
NM_030197	19.5321	12.7838	-0.611535	0.0004	0.00125607	Cacul1	CDK2 associated, cullin domain 1
NM_053179	57.8898	37.9266	-0.6101	0.00015	0.000508141	Nans	N-acetylneuraminic acid synthase (sialic acid synthase)
NM_026453	30.2028	19.7883	-0.610032	0.0008	0.00236654	Mak16	MAK16 homolog (S. cerevisiae)
NM_026636	93.2125	61.1	-0.609352	0.0002	0.000663892	Babam1	BRISC and BRCA1 A complex member 1
NM_011232	14.4186	9.45405	-0.608923	0.0014	0.00392991	Rad1	RAD1 homolog (S. pombe)
NM_029963	25.9136	16.9944	-0.608645	0.0003	0.000963747	Mrps5	mitochondrial ribosomal protein S5
NM_001033328	27.3179	17.9201	-0.608267	0.00025	0.000815036	BC023829	cDNA sequence BC023829
NM_026869	36.7478	24.1071	-0.608203	0.00015	0.000508141	Pygo2	pygopus 2
NM_001141965	64.8747	42.5765	-0.607597	0.00055	0.00168147	Naa20	N(alpha)-acetyltransferase 20, NatB catalytic subunit
NM_145398	12.4377	8.16777	-0.606703	0.00035	0.00111085	Casd1	CAS1 domain containing 1
NM_029391	54.9549	36.132	-0.604971	0.00025	0.000815036	Rab4b	RAB4B, member RAS oncogene family
NM_013522	20.5158	13.4894	-0.604909	0.00085	0.00250029	Frg1	FSHD region gene 1
NM_021884	203.292	133.672	-0.604863	0.00025	0.000815036	Tsg101	tumor susceptibility gene 101
NM_024431	90.2046	59.3868	-0.603057	0.00015	0.000508141	Morf4l1	mortality factor 4 like 1
NM_013780	2.53064	1.66779	-0.601562	0.00215	0.00580067	Npas3	neuronal PAS domain protein 3
NM_029832	41.1863	27.1476	-0.601342	0.00035	0.00111085	Ddrgk1	DDRGK domain containing 1
NM_001166630	29.1425	19.2119	-0.601121	0.00205	0.00555824	Dynlt1c	dynein light chain Tctex-type 1C
NM_145929	34.1761	22.5369	-0.600695	0.00025	0.000815036	Gga1	golgi associated, gamma adaptin ear containing, ARF binding protein 1
NM_145442	8.24324	5.43653	-0.600526	0.0045	0.0112886	Mbip	MAP3K12 binding inhibitory protein 1
NM_024166	341.292	225.1	-0.60044	0.0002	0.000663892	Chchd2	coiled-coil-helix-coiled-coil-helix domain containing 2
NM_001044371	8.5747	5.65776	-0.599855	0.0012	0.00341806	Rad17	RAD17 homolog (S. pombe)
NM_145514	17.7751	11.7355	-0.598979	0.00015	0.000508141	Wdr26	WD repeat domain 26
NM_009000	29.7459	19.6527	-0.597965	0.0003	0.000963747	Rab24	RAB24, member RAS oncogene family
NM_025389	46.0143	30.4023	-0.5979	0.0058	0.0141676	Anapc11	anaphase promoting complex subunit 11
NR_002875_1	236.77	156.506	-0.59727	0.00015	0.000508141
NM_001081107	3.47368	2.29666	-0.596924	0.0035	0.0089984	Helq	helicase, POLQ-like
NM_022882	5.42868	3.5901	-0.596576	0.0008	0.00236654	Lpin2	lipin 2
NM_027194	163.97	108.456	-0.596324	0.0001	0.000347947	Tm2d2	TM2 domain containing 2
NM_026446	37.2276	24.6405	-0.595342	0.00015	0.000508141	Rgs19	regulator of G-protein signaling 19
NM_026969	11.0424	7.31008	-0.595094	0.00035	0.00111085	Sec31a	Sec31 homolog A (S. cerevisiae)
NM_019437	100.46	66.5136	-0.594893	0.0002	0.000663892	Rfk	riboflavin kinase
NM_174987	49.5534	32.8117	-0.594773	0.00025	0.000815036	Coa6	cytochrome c oxidase assembly factor 6
NM_133872	29.1368	19.3008	-0.594181	0.0002	0.000663892	Kdm1a	lysine (K)-specific demethylase 1A
NM_008095	36.4141	24.1224	-0.594124	0.00045	0.00139898	Gbas	glioblastoma amplified sequence
NM_010799	21.6603	14.3519	-0.593805	0.0003	0.000963747	Minpp1	multiple inositol polyphosphate histidine phosphatase 1
NM_199323	5.66559	3.75651	-0.592832	0.0051	0.0126305	Tacc1	transforming, acidic coiled-coil containing protein 1
NM_012047	28.1247	18.6507	-0.592608	0.0002	0.000663892	Brd7	bromodomain containing 7
NM_170759	11.928	7.91016	-0.592574	0.00045	0.00139898	Zfp628	zinc finger protein 628
NM_025299	52.9644	35.1437	-0.591754	0.00825	0.0194071	Txnl4a	thioredoxin-like 4A
NM_023464	269.999	179.421	-0.589603	0.0003	0.000963747	Ssna1	Sjogren's syndrome nuclear autoantigen 1
NM_025480	102.018	67.7988	-0.589491	0.00025	0.000815036	Tmem128	transmembrane protein 128
NM_001244916	5.91287	3.93139	-0.58882	0.001	0.00289955
NM_026330	45.6443	30.3554	-0.588481	0.0006	0.00181993	Nsmce1	non-SMC element 1 homolog (S. cerevisiae)
NM_133354	2112.04	1406.31	-0.586722	0.0047	0.0117355	Sumo2	SMT3 suppressor of mif two 3 homolog 2 (yeast)
NM_175095	22.9023	15.253	-0.586403	0.0001	0.000347947	Commd2	COMM domain containing 2
NM_025800	57.5888	38.37	-0.58581	0.0103	0.0236538	Ppp1r2	protein phosphatase 1, regulatory (inhibitor) subunit 2
NM_178389	7.42671	4.94852	-0.585728	0.0068	0.0163402	Gale	galactose-4-epimerase, UDP
NM_007569	104.934	69.9298	-0.58551	0.00035	0.00111085	Btg1	B cell translocation gene 1, anti-proliferative
NM_001103162	21.6387	14.4249	-0.585053	0.0009	0.00263387	Scap	SREBF chaperone
NM_019965	17.443	11.6306	-0.584725	0.00125	0.00354742	Dnajb12	DnaJ (Hsp40) homolog, subfamily B, member 12
NM_146087	93.7211	62.4941	-0.584654	0.00015	0.000508141	Csnk1a1	casein kinase 1, alpha 1
NM_033398	29.5422	19.7119	-0.583713	0.00025	0.000815036	Jmjd6	jumonji domain containing 6
NM_026760	346.951	231.592	-0.58315	0.0003	0.000963747	2310036O22Rik	RIKEN cDNA 2310036O22 gene
NM_175482	3.69751	2.46863	-0.582847	0.0032	0.00830188	Usp28	ubiquitin specific peptidase 28
NM_133916	23.8438	15.9246	-0.582356	0.00025	0.000815036	Eif3b	eukaryotic translation initiation factor 3, subunit B
NM_145471	15.9858	10.6768	-0.582306	0.0009	0.00263387	Lrrc14	leucine rich repeat containing 14
NM_133216	25.7291	17.1948	-0.581429	0.0004	0.00125607	Xpnpep1	X-prolyl aminopeptidase (aminopeptidase P) 1, soluble
NM_138584	78.3497	52.3631	-0.581377	0.0001	0.000347947	Spg21	spastic paraplegia 21 homolog (human)
NM_001013792	47.8677	31.9916	-0.581358	0.0005	0.00154079	Otulin	OTU deubiquitinase with linear linkage specificity
NM_025374	111.435	74.4886	-0.581112	0.0006	0.00181993	Glo1	glyoxalase 1
NM_009422	6.18785	4.13929	-0.580056	0.00245	0.00652741	Traf2	TNF receptor-associated factor 2
NM_021284	61.1637	40.9781	-0.577821	0.0005	0.00154079	Kras	v-Ki-ras2 Kirsten rat sarcoma viral oncogene homolog
NM_001081111	3.42549	2.29543	-0.577547	0.0014	0.00392991	Tmf1	TATA element modulatory factor 1
NM_030074	8.61641	5.77448	-0.577396	0.0162	0.035368	Zfp687	zinc finger protein 687
NM_176843	11.1801	7.49722	-0.576503	0.00065	0.00195797	Ints5	integrator complex subunit 5
NM_026768	112.362	75.3693	-0.576104	0.0002	0.000663892	Mrps18a	mitochondrial ribosomal protein S18A
NM_030563	9.5034	6.37708	-0.575546	0.00045	0.00139898	N4bp1	NEDD4 binding protein 1
NM_177345	59.9553	40.2768	-0.573936	0.0004	0.00125607	Mapkap1	mitogen-activated protein kinase associated protein 1
NM_008156	3.03018	2.03678	-0.573108	0.00415	0.0104985	Gpld1	glycosylphosphatidylinositol specific phospholipase D1
NM_146122	13.4694	9.05388	-0.573073	0.0011	0.00316097	Dennd1a	DENN/MADD domain containing 1A
NM_019428	27.9147	18.7759	-0.572147	0.0012	0.00341806	Rpp30	ribonuclease P/MRP 30 subunit
NM_175002	14.3957	9.68388	-0.571977	0.00105	0.00302995	Mmgt2	membrane magnesium transporter 2
NM_011657	11.4465	7.70571	-0.570908	0.00075	0.0022316	Tulp3	tubby-like protein 3
NM_019682	659.7	444.196	-0.570612	0.0025	0.00664773	Dynll1	dynein light chain LC8-type 1
NM_007459	28.713	19.3349	-0.570495	0.0002	0.000663892	Ap2a2	adaptor-related protein complex 2, alpha 2 subunit
NM_001013012	20.0083	13.4744	-0.570378	0.00045	0.00139898	Zfp787	zinc finger protein 787
NM_028044	105.421	71.0145	-0.569983	0.00035	0.00111085	Cnn3	calponin 3, acidic
NM_001033314	4.90012	3.30086	-0.569975	0.0099	0.0228321	Ccdc61	coiled-coil domain containing 61
NM_022418	38.0525	25.6434	-0.569406	0.00075	0.0022316	Tmub1	transmembrane and ubiquitin-like domain containing 1
NM_009029	15.6514	10.5492	-0.569164	0.00105	0.00302995	Rb1	retinoblastoma 1
NM_172560	6.21484	4.19499	-0.567049	0.00115	0.00328941	Cntrob	centrobin, centrosomal BRCA2 interacting protein
NM_177876	74.1378	50.0532	-0.566746	0.0002	0.000663892	Vps37b	vacuolar protein sorting 37B (yeast)
NM_144931	20.8802	14.1074	-0.565687	0.0019	0.00518824	Nae1	NEDD8 activating enzyme E1 subunit 1
NM_020586	18.4634	12.4757	-0.565546	0.0005	0.00154079	Herpud2	HERPUD family member 2
NM_011676	159.746	107.952	-0.565383	0.0005	0.00154079	Unc119	unc-119 homolog (C. elegans)
NM_153167	6.23159	4.21263	-0.564879	0.00065	0.00195797	Dcaf10	DDB1 and CUL4 associated factor 10
NM_008850	68.609	46.3865	-0.564694	0.00075	0.0022316	Pitpna	phosphatidylinositol transfer protein, alpha
NM_026498	45.916	31.0543	-0.564204	0.0003	0.000963747	Mrps11	mitochondrial ribosomal protein S11
NM_172650	21.9798	14.8678	-0.563981	0.00055	0.00168147	Kctd3	potassium channel tetramerisation domain containing 3
NM_001168297	2.67544	1.81	-0.563787	0.0051	0.0126305	Fbxo30	F-box protein 30
NM_011251	12.2854	8.31439	-0.563263	0.00815	0.0191988	Rbm6	RNA binding motif protein 6
NM_025279	151.373	102.446	-0.563242	0.00085	0.00250029	Hnrnpk	heterogeneous nuclear ribonucleoprotein K
NM_033218	27.9572	18.9214	-0.563201	0.0004	0.00125607	Srebf2	sterol regulatory element binding factor 2
NM_146176	14.2096	9.6177	-0.563106	0.0059	0.014389	Cnot3	CCR4-NOT transcription complex, subunit 3
NM_019745	14.1435	9.57559	-0.562708	0.00105	0.00302995	Pdcd10	programmed cell death 10
NM_019502	47.4436	32.1492	-0.561432	0.00055	0.00168147	Timm10b	translocase of inner mitochondrial membrane 10B
NM_177013	1.28668	0.872073	-0.561132	0.021	0.0444735	Tmem229a	transmembrane protein 229A
NM_010887	70.2136	47.5933	-0.560992	0.00075	0.0022316	Ndufs4	NADH dehydrogenase (ubiquinone) Fe-S protein 4
NM_027925	89.1941	60.4745	-0.560621	0.00095	0.00276736	Trnau1ap	tRNA selenocysteine 1 associated protein 1
NM_026999	22.2277	15.078	-0.559914	0.00255	0.00676602	Zfp688	zinc finger protein 688
NM_177362	22.1732	15.0439	-0.55964	0.00185	0.00506439	Zfp771	zinc finger protein 771
NM_016703	9.60613	6.52042	-0.55899	0.0009	0.00263387	Preb	prolactin regulatory element binding
NM_146000	6.09419	4.13764	-0.558626	0.0065	0.0156903	Bud13	BUD13 homolog (yeast)
NM_010274	2.81081	1.90894	-0.558212	0.00425	0.0107232	Gpd2	glycerol phosphate dehydrogenase 2, mitochondrial
NM_026949	50.1982	34.102	-0.557777	0.00075	0.0022316	Cnot8	CCR4-NOT transcription complex, subunit 8
NM_133714	83.0591	56.4296	-0.557685	0.00045	0.00139898	Kansl2	KAT8 regulatory NSL complex subunit 2
NM_025593	143.084	97.2848	-0.556572	0.0003	0.000963747	Polr2l	polymerase (RNA) II (DNA directed) polypeptide L
NM_027130	4.39491	2.9893	-0.556027	0.00685	0.0164426	Afg3l2	AFG3-like AAA ATPase 2
NM_001039214	36.2344	24.6484	-0.555866	0.0004	0.00125607	Mex3c	mex3 homolog C (C. elegans)
NM_173744	3.97023	2.7015	-0.555462	0.01135	0.0257852	Tdrp	testis development related protein
NM_153583	19.6669	13.3949	-0.554087	0.00825	0.0194071	Atg4d	autophagy related 4D, cysteine peptidase
NM_024282	18.9072	12.8814	-0.553651	0.0005	0.00154079	Desi2	desumoylating isopeptidase 2
NM_008895	10.9531	7.46291	-0.553523	0.01315	0.0293846	Pomc	pro-opiomelanocortin-alpha
NM_027244	52.9019	36.0576	-0.553016	0.00025	0.000815036	Ndufa11	NADH dehydrogenase (ubiquinone) 1 alpha subcomplex 11
NM_028133	12.9034	8.80007	-0.552168	0.00125	0.00354742	Egln3	egl-9 family hypoxia-inducible factor 3
NM_133749	32.4403	22.1354	-0.551433	0.00115	0.00328941	Emc7	ER membrane protein complex subunit 7
NM_153548	10.9922	7.50212	-0.55111	0.0008	0.00236654	E430025E21Rik	RIKEN cDNA E430025E21 gene
NM_144884	64.0596	43.7341	-0.550656	0.00075	0.0022316	Tor1a	torsin family 1, member A (torsin A)
NM_144846	41.1828	28.127	-0.550085	0.0005	0.00154079	Fam49b	family with sequence similarity 49, member B
NM_175423	9.84651	6.72627	-0.549805	0.00355	0.00911566	Orai1	ORAI calcium release-activated calcium modulator 1
NM_133795	34.1465	23.334	-0.549306	0.001	0.00289955	Ttc1	tetratricopeptide repeat domain 1
NM_025318	137.487	94.0485	-0.547814	0.0003	0.000963747	Emc6	ER membrane protein complex subunit 6
NM_028658	14.855	10.1641	-0.54746	0.0013	0.0036766	Ppp1r21	protein phosphatase 1, regulatory subunit 21
NM_019929	288.589	197.48	-0.547308	0.00115	0.00328941	Sumo3	SMT3 suppressor of mif two 3 homolog 3 (yeast)
NM_024499	106.218	72.7056	-0.546895	0.0007	0.00209489	Sgta	small glutamine-rich tetratricopeptide repeat (TPR)-containing, alpha
NM_023480	7.86868	5.38701	-0.546635	0.0127	0.0284917	Fahd1	fumarylacetoacetate hydrolase domain containing 1
NM_012037	27.8754	19.0905	-0.546138	0.00065	0.00195797	Vat1	vesicle amine transport protein 1 homolog (T californica)
NM_026817	20.7587	14.2227	-0.545526	0.0016	0.00443714	Rabl2	RAB, member RAS oncogene family-like 2
NM_029418	60.01	41.1552	-0.544128	0.00065	0.00195797	9130401M01Rik	RIKEN cDNA 9130401M01 gene
NM_138306	36.0786	24.7432	-0.544113	0.00065	0.00195797	Dgkz	diacylglycerol kinase zeta
NM_019718	229.677	157.516	-0.54411	0.00075	0.0022316	Arl3	ADP-ribosylation factor-like 3
NM_001083114	16.075	11.033	-0.542999	0.0015	0.00418423	Pphln1	periphilin 1
NM_021519	263.325	180.761	-0.54276	0.0006	0.00181993	Edf1	endothelial differentiation-related factor 1
NM_010329	8.63852	5.93163	-0.542357	0.0064	0.0154734	Pdpn	podoplanin
NM_009338	40.1934	27.6063	-0.541961	0.0005	0.00154079	Acat2	acetyl-Coenzyme A acetyltransferase 2
NM_001081059	6.08442	4.18026	-0.541528	0.00285	0.00747808	Mcur1	mitochondrial calcium uniporter regulator 1
NM_011434	782.045	537.458	-0.5411	0.00135	0.00380301	Sod1	superoxide dismutase 1, soluble
NM_008819	13.8759	9.53893	-0.540679	0.0133	0.0296801	Pemt	phosphatidylethanolamine N-methyltransferase
NM_001163300	8.90875	6.12436	-0.540665	0.00205	0.00555824	Safb	scaffold attachment factor B
NM_025338	124.401	85.5306	-0.540479	0.00035	0.00111085	Aurkaip1	aurora kinase A interacting protein 1
NM_026395	100.817	69.3395	-0.539986	0.00075	0.0022316	Rer1	RER1 retention in endoplasmic reticulum 1 homolog (S. cerevisiae)
NM_029648	18.6159	12.8045	-0.539886	0.0014	0.00392991	Fam204a	family with sequence similarity 204, member A
NM_177344	24.6123	16.9303	-0.539775	0.00315	0.00818357	Tmem203	transmembrane protein 203
NM_020582	1002.84	689.949	-0.539527	0.0008	0.00236654	Atp5j2	ATP synthase, H+ transporting, mitochondrial F0 complex, subunit F2
NM_011432	122.172	84.0966	-0.538791	0.0011	0.00316097	Snrpc	U1 small nuclear ribonucleoprotein C
NM_028881	12.9839	8.93975	-0.538421	0.0012	0.00341806	Crtc2	CREB regulated transcription coactivator 2
NM_025790	43.4316	29.9047	-0.538371	0.0023	0.00616483	Acot13	acyl-CoA thioesterase 13
NM_178616	30.8858	21.2673	-0.538309	0.0014	0.00392991	Psmd11	proteasome (prosome, macropain) 26S subunit, non-ATPase, 11
NM_198326	49.8402	34.3258	-0.538019	0.00085	0.00250029	Nsfl1c	NSFL1 (p97) cofactor (p47)
NM_029875	33.4513	23.0418	-0.537807	0.00105	0.00302995	Slc35e3	solute carrier family 35, member E3
NM_145620	45.3524	31.2573	-0.536985	0.00065	0.00195797	Rrp9	RRP9, small subunit (SSU) processome component, homolog (yeast)
NM_026513	40.7	28.0809	-0.535439	0.0011	0.00316097	Pdf	peptide deformylase (mitochondrial)
NM_026113	59.1745	40.8441	-0.534849	0.00105	0.00302995	Gtf3c6	general transcription factor IIIC, polypeptide 6, alpha
NM_007793	103.24	71.2933	-0.53417	0.0017	0.00468826	Cstb	cystatin B
NM_144822	11.6395	8.03971	-0.533814	0.0029	0.0075957	Micu1	mitochondrial calcium uptake 1
NM_028028	10.7408	7.42091	-0.533434	0.00245	0.00652741	Zswim1	zinc finger SWIM-type containing 1
NM_016682	18.7407	12.9516	-0.53304	0.0013	0.0036766	Uba2	ubiquitin-like modifier activating enzyme 2
NM_133685	86.5707	59.8733	-0.531967	0.00095	0.00276736	Rab31	RAB31, member RAS oncogene family
NM_198613	529.359	366.133	-0.531877	0.0014	0.00392991	Ap2s1	adaptor-related protein complex 2, sigma 1 subunit
NM_001170869	33.0248	22.8553	-0.531023	0.02305	0.0482858	Wibg	within bgcn homolog (Drosophila)
NM_134076	15.4738	10.7172	-0.529901	0.0091	0.0211797	Abhd4	abhydrolase domain containing 4
NM_023697	11.8882	8.23451	-0.529773	0.0062	0.0150403	Rdh14	retinol dehydrogenase 14 (all-trans and 9-cis)
NM_025924	48.187	33.381	-0.529615	0.0008	0.00236654	Upf3a	UPF3 regulator of nonsense transcripts homolog A (yeast)
NM_133905	20.1519	13.9609	-0.529531	0.0013	0.0036766	Papd4	PAP associated domain containing 4
NM_029576	150.106	104.04	-0.528839	0.0013	0.0036766	Rab1b	RAB1B, member RAS oncogene family
NM_172876	3.8581	2.67451	-0.528617	0.0237	0.0494698	Gpatch3	G patch domain containing 3
NM_025366	362.29	251.278	-0.527858	0.0012	0.00341806	Chchd1	coiled-coil-helix-coiled-coil-helix domain containing 1
NM_023051	21.3192	14.7949	-0.527048	0.00085	0.00250029	Clstn1	calsyntenin 1
NM_028385	17.4348	12.1045	-0.526428	0.00115	0.00328941	Setd5	SET domain containing 5
NM_134007	179.784	124.846	-0.52612	0.00105	0.00302995	Cisd1	CDGSH iron sulfur domain 1
NM_028227	24.3938	16.9467	-0.525506	0.0007	0.00209489	Brap	BRCA1 associated protein
NM_007763	30.3373	21.0961	-0.524116	0.02335	0.0488341	Crip1	cysteine-rich protein 1 (intestinal)
NM_198647	38.4789	26.7737	-0.523249	0.00085	0.00250029	Tbc1d22b	TBC1 domain family, member 22B
NM_172710	5.59311	3.89219	-0.52307	0.00345	0.00888382	Sel1l3	sel-1 suppressor of lin-12-like 3 (C. elegans)
NM_146110	26.5535	18.4784	-0.523061	0.00705	0.0168735	Aamp	angio-associated migratory protein
NM_001113413	13.2363	9.21657	-0.522196	0.0027	0.00712234	Rnf13	ring finger protein 13
NM_001033271	68.0662	47.4514	-0.520487	0.00135	0.00380301	Tmem55b	transmembrane protein 55b
NM_177815	4.69949	3.27805	-0.519666	0.01505	0.0331379	Rft1	RFT1 homolog (S. cerevisiae)
NM_013813	7.50532	5.2367	-0.519255	0.00265	0.00700397	Epb4.1l3	erythrocyte protein band 4.1 like 3
NM_022328	74.502	52.0379	-0.517717	0.00165	0.00456284	Mllt1	myeloid/lymphoid or mixed-lineage leukemia (trithorax homolog, Drosophila); translocated to, 1
NM_023912	19.8492	13.8651	-0.517621	0.0058	0.0141676	Scyl1	SCY1-like 1 (S. cerevisiae)
NM_133883	21.3768	14.9408	-0.516785	0.00345	0.00888382	Adprhl2	ADP-ribosylhydrolase like 2
NR_033145	12.5198	8.75081	-0.516721	0.01035	0.0237549
NM_001077713	46.375	32.4311	-0.51597	0.0061	0.0148227	Sdhaf3	succinate dehydrogenase complex assembly factor 3
NM_024211	76.0222	53.1707	-0.515791	0.0011	0.00316097	Slc25a11	solute carrier family 25 (mitochondrial carrier oxoglutarate carrier), member 11
NM_001110242	110.495	77.3035	-0.515381	0.0027	0.00712234	1810043H04Rik	RIKEN cDNA 1810043H04 gene
NM_133740	15.0803	10.5519	-0.51516	0.00235	0.00628589	Prmt3	protein arginine N-methyltransferase 3
NM_178599	40.0694	28.0403	-0.514997	0.00135	0.00380301	Commd8	COMM domain containing 8
NR_015572	13.218	9.25547	-0.514128	0.00475	0.0118479
NM_198634	7.74631	5.43258	-0.511872	0.00645	0.0155853	Tigd3	tigger transposable element derived 3
NR_045299	14.9912	10.5144	-0.511752	0.01665	0.0362372
NM_025690	5.59222	3.92228	-0.511726	0.00565	0.0138403	Sltm	SAFB-like, transcription modulator
NM_011695	112.039	78.5857	-0.511656	0.0013	0.0036766	Vdac2	voltage-dependent anion channel 2
NM_026993	37.6933	26.4574	-0.510641	0.0013	0.0036766	Ddah1	dimethylarginine dimethylaminohydrolase 1
NM_199056	6.89892	4.84257	-0.510599	0.00525	0.0129645	Ippk	inositol 1,3,4,5,6-pentakisphosphate 2-kinase
NM_021513	46.6506	32.7461	-0.510571	0.0016	0.00443714	Thap11	THAP domain containing 11
NM_029406	107.978	75.8106	-0.510264	0.0022	0.00592268	Pih1d1	PIH1 domain containing 1
NM_027862	599.358	421.244	-0.508763	0.0021	0.0056794	Atp5h	ATP synthase, H+ transporting, mitochondrial F0 complex, subunit D
NM_007748	1063.38	747.475	-0.508563	0.00245	0.00652741	Cox6a1	cytochrome c oxidase subunit VIa polypeptide 1
NM_010026	5.10241	3.58731	-0.508276	0.00345	0.00888382	Asap1	ArfGAP with SH3 domain, ankyrin repeat and PH domain1
NM_130863	57.9551	40.7752	-0.507246	0.0014	0.00392991	Adrbk1	adrenergic receptor kinase, beta 1
NM_172429	21.2129	14.9265	-0.507061	0.00185	0.00506439	Smndc1	survival motor neuron domain containing 1
NM_010817	50.0076	35.2188	-0.505801	0.00155	0.00431133	Psmd7	proteasome (prosome, macropain) 26S subunit, non-ATPase, 7
NM_021438	66.2939	46.7104	-0.505132	0.01115	0.025376	Fibp	fibroblast growth factor (acidic) intracellular binding protein
NM_020035	2.95173	2.07978	-0.50513	0.0143	0.0316704	Pigo	phosphatidylinositol glycan anchor biosynthesis, class O
NM_010421	20.9121	14.7389	-0.50471	0.00255	0.00676602	Hexa	hexosaminidase A
NM_134027	15.0523	10.6123	-0.504246	0.01505	0.0331379	Med1	mediator complex subunit 1
NM_008800	40.9728	28.8926	-0.503964	0.0015	0.00418423	Pde1b	phosphodiesterase 1B, Ca2+-calmodulin dependent
NM_001012401	18.6671	13.1657	-0.503714	0.00615	0.0149324	Hspb6	heat shock protein, alpha-crystallin-related, B6
NM_145410	30.0488	21.2004	-0.503216	0.0066	0.015906	Fam173a	family with sequence similarity 173, member A
NM_024206	45.2556	31.9492	-0.502317	0.0019	0.00518824	Sec13	SEC13 homolog (S. cerevisiae)
NM_001198789	18.351	12.9579	-0.502027	0.01945	0.0415852	Ccpg1os	cell cycle progression 1, opposite strand
NM_029834	20.2425	14.2937	-0.502012	0.0021	0.0056794	Ppp1r12c	protein phosphatase 1, regulatory (inhibitor) subunit 12C
NM_010072	12.217	8.62749	-0.501875	0.0045	0.0112886	Dpm1	dolichol-phosphate (beta-D) mannosyltransferase 1
NM_054099	44.8145	31.6864	-0.500099	0.0026	0.00688506	1110038F14Rik	RIKEN cDNA 1110038F14 gene
NM_013859	27.6879	19.5888	-0.49923	0.0035	0.0089984	Znhit2	zinc finger, HIT domain containing 2
NM_144897	90.5918	64.121	-0.498583	0.0024	0.00640629	Apoa1bp	apolipoprotein A-I binding protein
NM_027159	40.1867	28.4487	-0.498358	0.0025	0.00664773	Ccdc115	coiled-coil domain containing 115
NM_007982	13.2035	9.35046	-0.497814	0.00235	0.00628589	Ptk2	PTK2 protein tyrosine kinase 2
NM_018765	10.603	7.51211	-0.497185	0.0041	0.0103818	Wbp4	WW domain binding protein 4
NM_172609	362.986	257.187	-0.497098	0.00185	0.00506439	Tomm22	translocase of outer mitochondrial membrane 22 homolog (yeast)
NM_010301	81.4421	57.7282	-0.496499	0.0018	0.00493898	Gna11	guanine nucleotide binding protein, alpha 11
NM_009878	69.0118	48.947	-0.495623	0.00235	0.00628589	Cdkn2d	cyclin-dependent kinase inhibitor 2D (p19, inhibits CDK4)
NM_001039483	14.9646	10.6185	-0.494978	0.00225	0.00604319	Tmco1	transmembrane and coiled-coil domains 1
NM_026011	60.368	42.8367	-0.494936	0.00185	0.00506439	Arl8b	ADP-ribosylation factor-like 8B
NM_023149	10.4882	7.44293	-0.49483	0.0075	0.0178323	Cndp2	CNDP dipeptidase 2 (metallopeptidase M20 family)
NM_001083891	594.413	422.116	-0.493829	0.00215	0.00580067	Ndufv3	NADH dehydrogenase (ubiquinone) flavoprotein 3
NM_053267	28.7893	20.4716	-0.491907	0.00715	0.0170848	Selm	selenoprotein M
NM_023127	236.55	168.251	-0.49153	0.0044	0.0110629	Polr2k	polymerase (RNA) II (DNA directed) polypeptide K
NM_001004144	72.7258	51.7293	-0.491484	0.0019	0.00518824	Git1	G protein-coupled receptor kinase-interactor 1
NM_029353	32.3252	23.0169	-0.489967	0.00735	0.0175112	Malsu1	mitochondrial assembly of ribosomal large subunit 1
NM_145475	18.3636	13.0798	-0.489507	0.00275	0.00724158	Cerk	ceramide kinase
NM_019803	100.738	71.7882	-0.488796	0.0028	0.00736058	Ube2g2	ubiquitin-conjugating enzyme E2G 2
NM_025580	106.718	76.0768	-0.488276	0.0233	0.0487423	Pnkd	paroxysmal nonkinesiogenic dyskinesia
NM_138651	10.9784	7.82858	-0.487851	0.00275	0.00724158	Cds2	CDP-diacylglycerol synthase (phosphatidate cytidylyltransferase) 2
NM_133231	34.8929	24.8922	-0.487241	0.00255	0.00676602	Rfxap	regulatory factor X-associated protein
NM_009007	166.889	119.063	-0.487162	0.00325	0.00841894	Rac1	RAS-related C3 botulinum substrate 1
NM_028091	6.31246	4.50406	-0.486977	0.01375	0.0305765
NM_026688	130.47	93.2391	-0.484713	0.00295	0.00771571	Ndufs3	NADH dehydrogenase (ubiquinone) Fe-S protein 3
NM_027475	7.30555	5.22184	-0.484435	0.00725	0.0172993	Ecd	ecdysoneless homolog (Drosophila)
NM_027139	195.493	139.743	-0.484346	0.0083	0.0195109	Ak6	adenylate kinase 6
NM_133781	56.4569	40.3666	-0.483988	0.00165	0.00456284	Cab39	calcium binding protein 39
NM_007457	187.752	134.413	-0.48216	0.0033	0.00853586	Ap1s1	adaptor protein complex AP-1, sigma 1
NM_025624	322.608	230.993	-0.481933	0.00275	0.00724158	Pomp	proteasome maturation protein
NM_010797	10.9161	7.81822	-0.481547	0.0221	0.0465242	Mid1	midline 1
NM_026401	37.2238	26.6663	-0.481207	0.00305	0.00794942	Mrpl57	mitochondrial ribosomal protein L53
NM_025403	251.041	179.947	-0.480346	0.0026	0.00688506	Nop10	NOP10 ribonucleoprotein
NM_145567	17.5165	12.5621	-0.479638	0.006	0.0146034	Hibadh	3-hydroxyisobutyrate dehydrogenase
NM_001035226	15.6093	11.1988	-0.479063	0.01465	0.0323579	Xpo1	exportin 1, CRM1 homolog (yeast)
NM_019880	652.233	468.52	-0.477276	0.0123	0.0277006	Mtch1	mitochondrial carrier homolog 1 (C. elegans)
NM_146207	16.9489	12.1753	-0.477234	0.00315	0.00818357	Cul4a	cullin 4A
NM_009052	231.443	166.27	-0.477132	0.0032	0.00830188	Bex1	brain expressed gene 1
NM_025349	562.96	404.531	-0.476781	0.0029	0.0075957	Lsm7	LSM7 homolog, U6 small nuclear RNA associated (S. cerevisiae)
NM_009030	71.5701	51.4455	-0.476312	0.00305	0.00794942	Rbbp4	retinoblastoma binding protein 4
NM_016783	97.8634	70.3537	-0.476143	0.00325	0.00841894	Pgrmc1	progesterone receptor membrane component 1
NM_016786	45.0172	32.3663	-0.475984	0.0034	0.0087693	Ube2k	ubiquitin-conjugating enzyme E2K
NM_207206	14.0364	10.0986	-0.475021	0.0076	0.0180422	Lpcat4	lysophosphatidylcholine acyltransferase 4
NM_001167996	5.17317	3.7247	-0.473922	0.01965	0.0419629	1110032F04Rik	RIKEN cDNA 1110032F04 gene
NM_024288	15.9609	11.4943	-0.473632	0.002	0.0054349	Rmnd5a	required for meiotic nuclear division 5 homolog A (S. cerevisiae)
NM_016755	655.066	471.889	-0.473195	0.00455	0.0113989	Atp5j	ATP synthase, H+ transporting, mitochondrial F0 complex, subunit F
NM_144902	4.02877	2.90232	-0.473136	0.0136	0.030281	Slc35a3	solute carrier family 35 (UDP-N-acetylglucosamine (UDP-GlcNAc) transporter), member 3
NM_011743	10.5367	7.59531	-0.472238	0.00325	0.00841894	Zfp106	zinc finger protein 106
NM_007749	1773.9	1278.77	-0.472167	0.0052	0.0128554	Cox7c	cytochrome c oxidase subunit VIIc
NM_001201378	14.2442	10.2772	-0.470931	0.0062	0.0150403	Ccdc136	coiled-coil domain containing 136
NM_025464	51.1549	36.9375	-0.469786	0.0042	0.010611	Tmem218	transmembrane protein 218
NM_026360	22.1426	15.9894	-0.469714	0.00535	0.0131864	Ddx47	DEAD (Asp-Glu-Ala-Asp) box polypeptide 47
NM_029793	4.50837	3.25781	-0.468702	0.0109	0.0248789	Golga1	golgi autoantigen, golgin subfamily a, 1
NM_028626	22.6927	16.4025	-0.468308	0.0235	0.0491069	Mcee	methylmalonyl CoA epimerase
NM_134150	62.1188	44.9151	-0.467829	0.0034	0.0087693	Otub1	OTU domain, ubiquitin aldehyde binding 1
NM_181405	41.0315	29.6915	-0.466679	0.0034	0.0087693	Rnpepl1	arginyl aminopeptidase (aminopeptidase B)-like 1
NM_178376	26.3622	19.0829	-0.466194	0.0046	0.0115103	Rraga	Ras-related GTP binding A
NM_207677	11.6773	8.45391	-0.466013	0.0116	0.0262917	Dedd2	death effector domain-containing DNA binding protein 2
NM_029394	18.7882	13.6024	-0.465965	0.005	0.0124083	Snx24	sorting nexing 24
NM_178625	4.69347	3.39816	-0.465898	0.0152	0.0334293	Tmem209	transmembrane protein 209
NM_029321	16.7647	12.142	-0.465422	0.01605	0.0350814	Ttc32	tetratricopeptide repeat domain 32
NM_013879	48.3516	35.0208	-0.465353	0.0046	0.0115103	Cabp1	calcium binding protein 1
NM_024207	14.0821	10.1999	-0.465307	0.0057	0.0139501	Derl1	Der1-like domain family, member 1
NR_024069	108.046	78.262	-0.465261	0.00845	0.0198246
NM_172974	40.6154	29.424	-0.465036	0.0034	0.0087693	Cops7b	COP9 (constitutive photomorphogenic) homolog, subunit 7b (Arabidopsis thaliana)
NM_172697	50.1019	36.2979	-0.464979	0.00375	0.00957715	Prpf38a	PRP38 pre-mRNA processing factor 38 (yeast) domain containing A
NM_026592	27.5567	19.9651	-0.464921	0.0028	0.00736058	B230118H07Rik	RIKEN cDNA B230118H07 gene
NM_008950	52.1446	37.7839	-0.464743	0.00385	0.00980527	Psmc5	protease (prosome, macropain) 26S subunit, ATPase 5
NM_009942	424.973	308.147	-0.463756	0.004	0.0101505	Cox5b	cytochrome c oxidase subunit Vb
NM_009462	12.1326	8.7982	-0.463604	0.00505	0.0125187	Usp10	ubiquitin specific peptidase 10
NM_078479	530.028	384.506	-0.463062	0.00335	0.00865337	Mrps21	mitochondrial ribosomal protein S21
NM_153580	38.5458	27.9703	-0.462677	0.0155	0.0340146	Ino80e	INO80 complex subunit E
NM_134117	57.3749	41.6436	-0.462324	0.00395	0.0100353	Pkdcc	protein kinase domain containing, cytoplasmic
NM_008229	168.385	122.304	-0.461291	0.0047	0.0117355	Hdac2	histone deacetylase 2
NM_009478	20.7642	15.082	-0.461271	0.0119	0.0269014	Urod	uroporphyrinogen decarboxylase
NM_020491	55.0561	40.0202	-0.460175	0.0078	0.0184683	Sssca1	Sjogren's syndrome/scleroderma autoantigen 1 homolog (human)
NM_013535	834.044	606.29	-0.460116	0.005	0.0124083	Grcc10	gene rich cluster, C10 gene
NM_011070	276.451	200.966	-0.460071	0.0046	0.0115103	Pfdn2	prefoldin 2
NM_001017429	354.809	257.948	-0.459959	0.0036	0.00923021	Cox17	cytochrome c oxidase assembly protein 17
NM_025950	12.2029	8.8787	-0.458801	0.0078	0.0184683	Cdc37l1	cell division cycle 37-like 1
NM_007644	6.55903	4.77612	-0.457643	0.0232	0.0485566	Scarb2	scavenger receptor class B, member 2
NM_025665	117.135	85.3093	-0.457394	0.0042	0.010611	Snrnp27	small nuclear ribonucleoprotein 27 (U4/U6.U5)
NM_026281	18.5553	13.5155	-0.457217	0.00625	0.0151493	Tm7sf3	transmembrane 7 superfamily member 3
NM_025558	68.5919	49.962	-0.457209	0.00515	0.0127423	Cyb5b	cytochrome b5 type B
NM_181394	596.834	434.795	-0.456995	0.00335	0.00865337	Anapc13	anaphase promoting complex subunit 13
NM_172561	68.8342	50.1668	-0.456394	0.00625	0.0151493	Spag7	sperm associated antigen 7
NM_133705	10.991	8.01077	-0.456307	0.0142	0.0314734	Pycr2	pyrroline-5-carboxylate reductase family, member 2
NM_025846	22.4354	16.3585	-0.455736	0.00625	0.0151493	Rras2	related RAS viral (r-ras) oncogene homolog 2
NM_001031667	114.595	83.562	-0.455626	0.00885	0.0206642	Gsk3a	glycogen synthase kinase 3 alpha
NM_016781	45.2084	32.9745	-0.455238	0.0045	0.0112886	Prkag1	protein kinase, AMP-activated, gamma 1 non-catalytic subunit
NM_026964	177.547	129.517	-0.455064	0.00415	0.0104985	Ccdc124	coiled-coil domain containing 124
NM_013494	55.6354	40.594	-0.454736	0.00395	0.0100353	Cpe	carboxypeptidase E
NM_001080929	21.6359	15.7885	-0.454551	0.00515	0.0127423	Cdr2l	cerebellar degeneration-related protein 2-like
NM_133931	7.89151	5.76012	-0.454202	0.0111	0.0252758	Pot1a	protection of telomeres 1A
NM_008538	80.5003	58.7771	-0.45374	0.0051	0.0126305	Marcks	myristoylated alanine rich protein kinase C substrate
NM_025351	78.4843	57.3479	-0.452665	0.0106	0.0242658	Chchd6	coiled-coil-helix-coiled-coil-helix domain containing 6
NM_028263	19.6231	14.3446	-0.452043	0.00745	0.0177253	Fgfbp3	fibroblast growth factor binding protein 3
NM_053159	23.5174	17.1923	-0.451968	0.00785	0.0185738	Mrpl3	mitochondrial ribosomal protein L3
NM_023045	5.64397	4.12629	-0.451865	0.00405	0.0102653	Xpo7	exportin 7
NM_172511	10.5613	7.7215	-0.451827	0.01275	0.028589	Abhd10	abhydrolase domain containing 10
NM_145404	13.0886	9.57131	-0.451523	0.00865	0.0202443	Prmt7	protein arginine N-methyltransferase 7
NM_027088	108.216	79.2342	-0.449719	0.00635	0.0153643	Bap1	Brca1 associated protein 1
NM_023858	21.1705	15.5048	-0.449342	0.01295	0.0289905	Mtmr2	myotubularin related protein 2
NM_178626	64.3058	47.1047	-0.449078	0.00515	0.0127423	Cdc42se2	CDC42 small effector 2
NM_145460	13.0899	9.59202	-0.448543	0.01075	0.0245721	Oxnad1	oxidoreductase NAD-binding domain containing 1
NM_030252	95.6549	70.1451	-0.447495	0.00525	0.0129645	Smim12	small integral membrane protein 12
NM_028617	28.3662	20.8089	-0.44697	0.00905	0.0210779	Mvb12a	multivesicular body subunit 12A
NM_145361	59.571	43.7187	-0.446359	0.00455	0.0113989	Btbd2	BTB (POZ) domain containing 2
NM_028840	31.5662	23.185	-0.445188	0.00535	0.0131864	Armc1	armadillo repeat containing 1
NM_007506	320.98	235.875	-0.444462	0.012	0.0271016	Atp5g1	ATP synthase, H+ transporting, mitochondrial F0 complex, subunit C1 (subunit 9)
NM_025407	43.3709	31.8763	-0.444243	0.00515	0.0127423	Uqcrc1	ubiquinol-cytochrome c reductase core protein 1
NM_029840	13.0273	9.57615	-0.444016	0.01615	0.0352696	Tstd3	thiosulfate sulfurtransferase (rhodanese)-like domain containing 3
NM_023320	269.81	198.4	-0.443533	0.0065	0.0156903	Plekho1	pleckstrin homology domain containing, family O member 1
NM_008248	1996.88	1469.96	-0.441969	0.01275	0.028589	Hint1	histidine triad nucleotide binding protein 1
NM_026073	63.0202	46.3928	-0.441915	0.0065	0.0156903	Ift22	intraflagellar transport 22
NM_022423	284.166	209.276	-0.441327	0.0103	0.0236538	Rnf187	ring finger protein 187
NM_010508	10.8848	8.01631	-0.4413	0.0052	0.0128554	Ifnar1	interferon (alpha and beta) receptor 1
NM_001113248	53.9021	39.7109	-0.440806	0.02355	0.0491947	Sin3b	transcriptional regulator, SIN3B (yeast)
NM_019678	24.8885	18.3449	-0.4401	0.00685	0.0164426	Tfg	Trk-fused gene
NM_177601	66.0163	48.7517	-0.437371	0.0072	0.0171904	Tmem60	transmembrane protein 60
NM_001163006	104.952	77.5979	-0.435636	0.00655	0.0157972	Minos1	mitochondrial inner membrane organizing system 1
NM_178880	3.00085	2.21914	-0.435368	0.0196	0.0418714	Son	Son DNA binding protein
NM_019986	9.18289	6.79152	-0.435214	0.0161	0.0351753	Habp4	hyaluronic acid binding protein 4
NM_011421	25.3751	18.7676	-0.43517	0.00875	0.0204542	Smpd1	sphingomyelin phosphodiesterase 1, acid lysosomal
NM_145374	4.05604	3.00041	-0.434913	0.0238	0.0496497	Mios	missing oocyte, meiosis regulator, homolog (Drosophila)
NM_213733	27.1879	20.1166	-0.434575	0.00715	0.0170848	Npepl1	aminopeptidase-like 1
NM_011155	20.3232	15.0405	-0.434275	0.0105	0.0240593	Ppp5c	protein phosphatase 5, catalytic subunit
NM_021354	19.4156	14.3737	-0.433779	0.0102	0.0234478	Drg2	developmentally regulated GTP binding protein 2
NM_026308	79.7354	59.031	-0.433748	0.0132	0.029482	Rpp21	ribonuclease P 21 subunit
NM_025456	28.7841	21.3103	-0.433716	0.0132	0.029482	Eapp	E2F-associated phosphoprotein
NM_145853	10.4568	7.74529	-0.433054	0.0079	0.0186819	Tpcn1	two pore channel 1
NM_001033463	22.5734	16.7396	-0.431356	0.00845	0.0198246	Tatdn2	TatD DNase domain containing 2
NM_134040	20.2836	15.0426	-0.431264	0.0078	0.0184683	Ddx1	DEAD (Asp-Glu-Ala-Asp) box polypeptide 1
NM_175109	92.4454	68.589	-0.430624	0.0065	0.0156903	Rps19bp1	ribosomal protein S19 binding protein 1
NM_029557	10.5117	7.80913	-0.428761	0.02035	0.0432596	Tsen54	tRNA splicing endonuclease 54 homolog (S. cerevisiae)
NM_016670	10.5999	7.87721	-0.428291	0.01265	0.0283949	Pknox1	Pbx/knotted 1 homeobox
NM_009120	79.422	59.0727	-0.427047	0.0069	0.0165512	Sar1a	SAR1 gene homolog A (S. cerevisiae)
NR_033780	62.495	46.535	-0.425423	0.0089	0.0207695	2810001G20Rik	RIKEN cDNA 2810001G20 gene
NM_001081161	15.3617	11.4388	-0.425413	0.00755	0.0179362	Fam171a1	family with sequence similarity 171, member A1
NM_012021	195.952	145.947	-0.425049	0.0079	0.0186819	Prdx5	peroxiredoxin 5
NM_026729	108.057	80.5254	-0.424275	0.00825	0.0194071	Ict1	immature colon carcinoma transcript 1
NM_011590	70.0572	52.2151	-0.424065	0.01045	0.0239575	Timm17a	translocase of inner mitochondrial membrane 17a
NM_053009	33.8659	25.2511	-0.423489	0.00705	0.0168735	Zfp91	zinc finger protein 91
NM_027404	18.1709	13.5489	-0.423455	0.012	0.0271016	Bag5	BCL2-associated athanogene 5
NM_024461	198.269	147.852	-0.423305	0.00625	0.0151493	1810037I17Rik	RIKEN cDNA 1810037I17 gene
NM_148926	117.184	87.425	-0.422654	0.009	0.0209757	Zfand3	zinc finger, AN1-type domain 3
NM_025570	255.771	190.909	-0.421966	0.0076	0.0180422	Mrpl20	mitochondrial ribosomal protein L20
NM_007476	237.468	177.277	-0.421731	0.01205	0.0272008	Arf1	ADP-ribosylation factor 1
NM_001163688	36.4574	27.217	-0.421703	0.0074	0.0176186	Ptpra	protein tyrosine phosphatase, receptor type, A
NM_175195	7.98435	5.96238	-0.421288	0.01745	0.0377818	Sppl2b	signal peptide peptidase like 2B
NM_134082	10.2481	7.65921	-0.420087	0.01045	0.0239575	Farp1	FERM, RhoGEF (Arhgef) and pleckstrin domain protein 1 (chondrocyte-derived)
NM_026015	42.0751	31.501	-0.417571	0.01655	0.0360392	Zmat5	zinc finger, matrin type 5
NM_028077	38.6131	28.9135	-0.417348	0.0089	0.0207695	1810055G02Rik	RIKEN cDNA 1810055G02 gene
NM_007480	515.903	386.315	-0.417321	0.0124	0.0278981	Arf5	ADP-ribosylation factor 5
NM_173866	11.5103	8.62044	-0.417098	0.0127	0.0284917	Gpt2	glutamic pyruvate transaminase (alanine aminotransferase) 2
NM_027257	316.238	236.887	-0.416812	0.0105	0.0240593	Nabp2	nucleic acid binding protein 2
NM_020618	67.5878	50.6386	-0.416525	0.0077	0.0182547	Smarce1	SWI/SNF related, matrix associated, actin dependent regulator of chromatin, subfamily e, member 1
NM_011274	28.7333	21.5393	-0.415757	0.00755	0.0179362	Uri1	URI1, prefoldin-like chaperone
NM_007507	1755.15	1315.8	-0.415661	0.00965	0.0223161	Atp5k	ATP synthase, H+ transporting, mitochondrial F1F0 complex, subunit E
NM_010860	396.037	297.268	-0.413869	0.0094	0.0218013	Myl6	myosin, light polypeptide 6, alkali, smooth muscle and non-muscle
NM_207207	88.5242	66.4671	-0.41343	0.01105	0.025175	Mrps26	mitochondrial ribosomal protein S26
NM_025983	2983.46	2241.49	-0.412528	0.0176	0.0380664	Atp5e	ATP synthase, H+ transporting, mitochondrial F1 complex, epsilon subunit
NM_011826	79.9738	60.1025	-0.412102	0.01235	0.0277987	Hax1	HCLS1 associated X-1
NM_001159963	29.8865	22.4711	-0.411419	0.0097	0.0224168	Fbxl5	F-box and leucine-rich repeat protein 5
NM_025830	5.21237	3.92467	-0.409369	0.0235	0.0491069	Wwp2	WW domain containing E3 ubiquitin protein ligase 2
NM_001163346	46.6499	35.1653	-0.407719	0.0111	0.0252758	Cdc42ep4	CDC42 effector protein (Rho GTPase binding) 4
NM_145429	33.3243	25.1506	-0.40598	0.01135	0.0257852	Arrb2	arrestin, beta 2
NM_025922	76.7837	58.0033	-0.404665	0.011	0.0250745	Itpa	inosine triphosphatase (nucleoside triphosphate pyrophosphatase)
NM_001033383	6.54765	4.95015	-0.403505	0.02105	0.0445676	Zfp865	zinc finger protein 865
NM_001253738	88.9459	67.2538	-0.403313	0.01285	0.0287881	Tpm3	tropomyosin 3, gamma
NM_019464	25.5706	19.3353	-0.403253	0.01335	0.0297821	Sh3glb1	SH3-domain GRB2-like B1 (endophilin)
NM_028007	29.4887	22.3164	-0.402055	0.0102	0.0234478	Itfg1	integrin alpha FG-GAP repeat containing 1
NM_026274	10.0232	7.58677	-0.401782	0.0161	0.0351753	Rspry1	ring finger and SPRY domain containing 1
NM_008946	188.473	142.895	-0.399401	0.0128	0.0286892	Psmb6	proteasome (prosome, macropain) subunit, beta type 6
NM_025597	224.754	170.428	-0.399188	0.01185	0.0268007	Ndufb3	NADH dehydrogenase (ubiquinone) 1 beta subcomplex 3
NM_178653	29.3222	22.2361	-0.39909	0.0138	0.0306782	Sccpdh	saccharopine dehydrogenase (putative)
NM_026270	108.496	82.4405	-0.39622	0.018	0.0388405	Akt1s1	AKT1 substrate 1 (proline-rich)
NM_023138	113.122	85.9863	-0.395703	0.01175	0.0266013	Map2k2	mitogen-activated protein kinase kinase 2
NM_011650	83.4229	63.4499	-0.394826	0.01275	0.028589	Tsn	translin
NM_080560	104.829	79.8009	-0.393557	0.01915	0.0410222	Ube2n	ubiquitin-conjugating enzyme E2N
NM_025517	79.1954	60.2931	-0.393424	0.0137	0.0304766	Rtca	RNA 3'-terminal phosphate cyclase
NM_011482	475.327	362.171	-0.392247	0.0206	0.0437337	Nhp2l1	NHP2 non-histone chromosome protein 2-like 1 (S. cerevisiae)
NM_172416	10.8403	8.26559	-0.391208	0.02015	0.0428859	Ostm1	osteopetrosis associated transmembrane protein 1
NM_001163170	90.2375	68.823	-0.390835	0.01805	0.0389324	Lix1l	Lix1-like
NM_024472	16.4486	12.5656	-0.388481	0.0203	0.0431686	Cptp	ceramide-1-phosphate transfer protein
NM_029083	39.9229	30.5203	-0.38745	0.0159	0.0347937	Ddit4	DNA-damage-inducible transcript 4
NM_001033136	15.9892	12.226	-0.387141	0.02205	0.0464366	Rmdn3	regulator of microtubule dynamics 3
NM_025515	47.1062	36.0272	-0.386832	0.0197	0.0420572	Ccdc90b	coiled-coil domain containing 90B
NM_007783	73.0076	55.8515	-0.386451	0.01415	0.0313729	Csk	c-src tyrosine kinase
NM_027357	16.371	12.5244	-0.386398	0.016	0.0349848	Psmd1	proteasome (prosome, macropain) 26S subunit, non-ATPase, 1
NM_001081055	12.1276	9.28045	-0.386029	0.01725	0.0374009	Trappc10	trafficking protein particle complex 10
NM_019806	23.3455	17.879	-0.384878	0.01495	0.0329436	Vapb	vesicle-associated membrane protein, associated protein B and C
NM_009261	11.0789	8.48791	-0.384335	0.01555	0.0341097	Strbp	spermatid perinuclear RNA binding protein
NM_025460	147.832	113.279	-0.384079	0.0157	0.0344052	Tmem126a	transmembrane protein 126A
NM_028800	54.1474	41.5533	-0.381931	0.0155	0.0340146	Stk40	serine/threonine kinase 40
NM_146129	35.9503	27.6229	-0.380142	0.0152	0.0334293	Pcif1	PDX1 C-terminal inhibiting factor 1
NM_009945	615.382	472.857	-0.380079	0.0189	0.0405426	Cox7a2	cytochrome c oxidase subunit VIIa 2
NM_027259	155.923	119.816	-0.380022	0.01745	0.0377818	Polr2i	polymerase (RNA) II (DNA directed) polypeptide I
NM_001102650	58.6053	45.0612	-0.379146	0.02275	0.0477324	Nt5c3b	5'-nucleotidase, cytosolic IIIB
NM_172257	24.9086	19.1578	-0.378715	0.01695	0.0368166	Sidt2	SID1 transmembrane family, member 2
NM_028860	10.4969	8.07356	-0.37868	0.0182	0.0392176	Mtmr3	myotubularin related protein 3
NM_029632	112.336	86.434	-0.378149	0.0166	0.036136	Ppp1r11	protein phosphatase 1, regulatory (inhibitor) subunit 11
NM_030215	16.5306	12.7276	-0.377174	0.02125	0.0449448	Wrnip1	Werner helicase interacting protein 1
NM_024456	156.393	120.416	-0.377147	0.0198	0.0422448	Rab5c	RAB5C, member RAS oncogene family
NM_010882	74.2389	57.1745	-0.376805	0.0199	0.0424275	Ndn	necdin
NM_175174	24.2672	18.6902	-0.376722	0.01775	0.0383578	Klhl5	kelch-like 5
NM_023502	45.9706	35.4232	-0.376014	0.01945	0.0415852	Elf2	E74-like factor 2
NM_007788	52.2031	40.2277	-0.375944	0.0172	0.0373003	Csnk2a1	casein kinase 2, alpha 1 polypeptide
NM_019879	26.9157	20.7431	-0.375816	0.0218	0.0459792	Suclg1	succinate-CoA ligase, GDP-forming, alpha subunit
NM_011343	490.637	378.198	-0.375513	0.0204	0.0433543	Sec61g	SEC61, gamma subunit
NM_025849	112.99	87.1744	-0.374212	0.02105	0.0445676	Tmem261	transmembrane protein 261
NM_026614	217.786	168.247	-0.372327	0.0194	0.0414889	Ndufa5	NADH dehydrogenase (ubiquinone) 1 alpha subcomplex, 5
NM_009480	89.0706	68.9028	-0.370388	0.01895	0.0406377	Usf1	upstream transcription factor 1
NM_133967	32.3463	25.0418	-0.369263	0.018	0.0388405	Zdhhc7	zinc finger, DHHC domain containing 7
NM_178719	11.4578	8.87251	-0.368917	0.02305	0.0482858	Mief1	mitochondrial elongation factor 1
NM_011874	43.3493	33.578	-0.36849	0.0235	0.0491069	Psmc4	proteasome (prosome, macropain) 26S subunit, ATPase, 4
NM_010765	37.5953	29.2102	-0.36408	0.0207	0.0439201	Mapkapk5	MAP kinase-activated protein kinase 5
NM_028906	18.7072	14.5396	-0.363611	0.02275	0.0477324	Dpp8	dipeptidylpeptidase 8
