# Supplementary material for: Translational derepression of Elavl4 isoforms at their alternative 5′ UTRs determines neuronal development
Source: Nat Commun. 2020 Apr 3;11:1674. doi: 10.1038/s41467-020-15412-8 (PMC7125149; doi:10.1038/s41467-020-15412-8)
Supplement: Supplementary file 4 — Supplementary Data 2 [file 41467_2020_15412_MOESM4_ESM.xlsx]

## Sheet: Translat derepressed at E16
			DDG2P							OMIM
Gene name	Gene description	Gene stable ID	Disorder name	Disease mim	Category	Allelic requirement in DDG2P	Mechanism of action	Phenotypes	Organ specificity list	Disease name	MIM
ACBD6	acyl-CoA binding domain containing 6 [Source:HGNC Symbol;Acc:HGNC:23339]	ENSG00000230124	AUTOSOMAL RECESSIVE MENTAL RETARDATION	No disease mim	possible DD gene	biallelic	loss of function	NA	Brain/Cognition	Not in OMIM
AIMP1	aminoacyl tRNA synthetase complex interacting multifunctional protein 1 [Source:HGNC Symbol;Acc:HGNC:10648]	ENSG00000164022	LEUKODYSTROPHY, HYPOMYELINATING, 3	260600	probable DD gene	biallelic	loss of function	HP:0003269;HP:0001622;HP:0001508;HP:0005876;HP:0002804;HP:0002283;HP:0000280;HP:0001250;HP:0000007;HP:0002313;HP:0000252;HP:0002415;HP:0001522;HP:0002353;HP:0002751;HP:0003676;HP:0002587;HP:0008936;HP:0006918;HP:0000505;HP:0007371	Brain/Cognition	LEUKODYSTROPHY HYPOMYELINATING 3	260600
ALDH4A1	aldehyde dehydrogenase 4 family member A1 [Source:HGNC Symbol;Acc:HGNC:406]	ENSG00000159423	HYPERPROLINEMIA TYPE 2	239510	confirmed DD gene	biallelic	loss of function	HP:0000007;HP:0001249;HP:0003108;HP:0003080;HP:0003137;HP:0008358;HP:0001250	Endocrine/Metabolic;Brain/Cognition	HYPERPROLINEMIA TYPE II	239510
AP4M1	adaptor related protein complex 4 subunit mu 1 [Source:HGNC Symbol;Acc:HGNC:574]	ENSG00000221838	CEREBRAL PALSY SPASTIC QUADRIPLEGIC TYPE 3	612936	probable DD gene	biallelic	loss of function	HP:0002171;HP:0010864;HP:0002200;HP:0001319;HP:0000303;HP:0002119;HP:0003487;HP:0001181;HP:0001347;HP:0006887;HP:0003577;HP:0000007;HP:0000486;HP:0000252;HP:0002510;HP:0002307;HP:0001272;HP:0001762	Brain/Cognition	SPASTIC PARAPLEGIA 50 AUTOSOMAL RECESSIVE	612936
ARSB	arylsulfatase B [Source:HGNC Symbol;Acc:HGNC:714]	ENSG00000113273	MUCOPOLYSACCHARIDOSIS TYPE 6	253200	confirmed DD gene	biallelic	loss of function	HP:0000256;HP:0001654;HP:0001385;HP:0001171;HP:0003311;HP:0000501;HP:0002318;HP:0000158;HP:0000238;HP:0003521;HP:0007759;HP:0001007;HP:0002656;HP:0002866;HP:0001744;HP:0001537;HP:0002869;HP:0000023;HP:0000268;HP:0000943;HP:0001638;HP:0001387;HP:0003300;HP:0002240;HP:0000885;HP:0002938;HP:0008301;HP:0000280;HP:0008432;HP:0000365;HP:0003274;HP:0002857;HP:0000007;HP:0003025;HP:0002788;HP:0005280;HP:…	Skeleton;Endocrine/Metabolic;Brain/Cognition;GI tract	MUCOPOLYSACCHARIDOSIS TYPE VI	253200
ATRX	ATRX, chromatin remodeler [Source:HGNC Symbol;Acc:HGNC:886]	ENSG00000085224								MENTAL RETARDATION X-LINKED 52	300504
			ALPHA-THALASSEMIA MENTAL RETARDATION SYNDROME X-LINKED NON-DELETION TYPE	301040	confirmed DD gene	hemizygous	loss of function	HP:0010806;HP:0003196;HP:0000286;HP:0002937;HP:0008897;HP:0002673;HP:0001939;HP:0002059;HP:0011682;HP:0001566;HP:0000316;HP:0002688;HP:0001182;HP:0002020;HP:0000158;HP:0000252;HP:0000272;HP:0001423;HP:0003812;HP:0008947;HP:0009466;HP:0010808;HP:0002751;HP:0000028;HP:0000054;HP:0001537;HP:0000179;HP:0000358;HP:0001762;HP:0000047;HP:0000126;HP:0000463;HP:0001249;HP:0001263;HP:0004840;HP:0002019;HP:…	Face;Brain/Cognition;Genitalia	ALPHA-THALASSEMIA/MENTAL RETARDATION SYNDROME X-LINKED	301040
			MENTAL RETARDATION SYNDROMIC X-LINKED WITH HYPOTONIC FACIES SYNDROME TYPE 1	309580	confirmed DD gene	hemizygous	loss of function	HP:0000194;HP:0010806;HP:0000347;HP:0000076;HP:0000286;HP:0001763;HP:0000188;HP:0001566;HP:0000316;HP:0001347;HP:0002750;HP:0006887;HP:0000749;HP:0001182;HP:0002020;HP:0000158;HP:0000272;HP:0000252;HP:0001884;HP:0000135;HP:0000508;HP:0000752;HP:0003812;HP:0008947;HP:0009466;HP:0000089;HP:0002307;HP:0010808;HP:0002751;HP:0000218;HP:0001156;HP:0000028;HP:0000054;HP:0000179;HP:0000358;HP:0001762;HP:…	Face;Brain/Cognition;Genitalia	MENTAL RETARDATION-HYPOTONIC FACIES SYNDROME X-LINKED 1	309580
CBS	cystathionine-beta-synthase [Source:HGNC Symbol;Acc:HGNC:1550]	ENSG00000160200	CYSTATHIONINE BETA-SYNTHASE DEFICIENCY	236200	confirmed DD gene	biallelic	loss of function	HP:0000023;HP:0001249;HP:0000098;HP:0001519;HP:0004586;HP:0001508;HP:0000939;HP:0000501;HP:0001907;HP:0001250;HP:0001397;HP:0000678;HP:0001658;HP:0000007;HP:0002156;HP:0000545;HP:0001010;HP:0001083;HP:0012075;HP:0000965;HP:0002751;HP:0000768;HP:0002299;HP:0000218;HP:0000767;HP:0001733;HP:0001376;HP:0001166;HP:0001297;HP:0001634	Skeleton;Endocrine/Metabolic;Brain/Cognition;Eye;Heart/Cardiovasculature/Lymphatic	HOMOCYSTINURIA DUE TO CYSTATHIONINE BETA-SYNTHASE DEFICIENCY	236200
CCDC22	coiled-coil domain containing 22 [Source:HGNC Symbol;Acc:HGNC:28909]	ENSG00000101997	SYNDROMIC X-LINKED INTELLECTUAL DISABILITY	No disease mim	probable DD gene	hemizygous	all missense/in frame	NA	Brain/Cognition	RITSCHER-SCHINZEL SYNDROME 2	300963
CHD8	chromodomain helicase DNA binding protein 8 [Source:HGNC Symbol;Acc:HGNC:20153]	ENSG00000100888	AUTISM	209850	probable DD gene	monoallelic	loss of function	HP:0000717;HP:0000758;HP:0011463;HP:0001249;HP:0001426;HP:0000733;HP:0002353;HP:0003144;HP:0000732;HP:0000723;HP:0003745;HP:0001250;HP:0000750;HP:0000728;HP:0000721	Brain/Cognition	AUTISM SUSCEPTIBILITY	209850
CIC	capicua transcriptional repressor [Source:HGNC Symbol;Acc:HGNC:14214]	ENSG00000079432	CAPICUA, DROSOPHILA, HOMOLOG OF	617600	possible DD gene	monoallelic	uncertain	NA	Brain/Cognition	MENTAL RETARDATION AUTOSOMAL DOMINANT 45	617600
COA5	cytochrome c oxidase assembly factor 5 [Source:HGNC Symbol;Acc:HGNC:33848]	ENSG00000183513	MITOCHONDRIAL COMPLEX IV DEFICIENCY	220110	possible DD gene	biallelic	loss of function	HP:0001249;HP:0003355;HP:0001251;HP:0003688;HP:0001508;HP:0001252;HP:0002880;HP:0002240;HP:0003109;HP:0002875;HP:0001994;HP:0000093;HP:0002151;HP:0003128;HP:0002490;HP:0001427;HP:0001250;HP:0000648;HP:0000007;HP:0003076;HP:0001903;HP:0003546;HP:0001639;HP:0012240;HP:0000508;HP:0001410;HP:0001270;HP:0000580;HP:0002747;HP:0006565;HP:0000124;HP:0000407	Endocrine/Metabolic;Brain/Cognition;GI tract;Heart/Cardiovasculature/Lymphatic	MITOCHONDRIAL COMPLEX IV DEFICIENCY	220110
COG4	component of oligomeric golgi complex 4 [Source:HGNC Symbol;Acc:HGNC:18620]	ENSG00000103051	COG4-CDG	319493	confirmed DD gene	biallelic	loss of function	NA	Endocrine/Metabolic;Brain/Cognition	CONGENITAL DISORDER OF GLYCOSYLATION TYPE IIJ	613489
DAG1	dystroglycan 1 [Source:HGNC Symbol;Acc:HGNC:2666]	ENSG00000173402	MUSCULAR DYSTROPHY-DYSTROGLYCANOPATHY LIMB-GIRDLE TYPE C7	613818	confirmed DD gene	biallelic	all missense/in frame	HP:0000007;HP:0001249;HP:0001263;HP:0006466;HP:0002938;HP:0003236;HP:0003325;HP:0003391;HP:0000750	Musculature;Brain/Cognition	MUSCULAR DYSTROPHY-DYSTROGLYCANOPATHY (LIMB-GIRDLE) TYPE C 9	613818
										MUSCULAR DYSTROPHY-DYSTROGLYCANOPATHY (CONGENITAL WITH BRAIN AND EYEANOMALIES) TYPE A 9	616538
DBT	dihydrolipoamide branched chain transacylase E2 [Source:HGNC Symbol;Acc:HGNC:2698]	ENSG00000137992	MAPLE SYRUP URINE DISEASEQ	248600	confirmed DD gene	biallelic	loss of function	HP:0001249;HP:0001254;HP:0008872;HP:0001251;HP:0001252;HP:0001507;HP:0001943;HP:0002181;HP:0003128;HP:0000738;HP:0001276;HP:0001250;HP:0008344;HP:0000007;HP:0002013;HP:0001946;HP:0001259;HP:0001733	Endocrine/Metabolic;Brain/Cognition	MAPLE SYRUP URINE DISEASE	248600
DCAF17	DDB1 and CUL4 associated factor 17 [Source:HGNC Symbol;Acc:HGNC:25784]	ENSG00000115827	WOODHOUSE-SAKATI SYNDROME	241080	possible DD gene	biallelic	loss of function	HP:0001249;HP:0001596;HP:0001266;HP:0008070;HP:0000426;HP:0008697;HP:0002071;HP:0000325;HP:0002213;HP:0000738;HP:0008734;HP:0000709;HP:0000007;HP:0003077;HP:0003812;HP:0000815;HP:0005135;HP:0000411;HP:0001332;HP:0000819;HP:0000044;HP:0000674;HP:0001260;HP:0000013;HP:0002925;HP:0000054;HP:0001587;HP:0000407	Skin;Endocrine/Metabolic;Brain/Cognition	WOODHOUSE-SAKATI SYNDROME	241080
ERCC5	ERCC excision repair 5, endonuclease [Source:HGNC Symbol;Acc:HGNC:3437]	ENSG00000134899	XERODERMA PIGMENTOSUM COMPLEMENTATION GROUP G	278780	confirmed DD gene	biallelic	loss of function	HP:0000007;HP:0003079	Skin;Skeleton;Spinal cord/Peripheral nerves;Brain/Cognition;Eye;Ear	XERODERMA PIGMENTOSUM COMPLEMENTATION GROUP G	278780
										CEREBROOCULOFACIOSKELETAL SYNDROME 3	616570
ERCC6	ERCC excision repair 6, chromatin remodeling factor [Source:HGNC Symbol;Acc:HGNC:3438]	ENSG00000225830	COCKAYNE SYNDROME TYPE B	133540	confirmed DD gene	biallelic	loss of function	HP:0008839;HP:0000482;HP:0001324;HP:0008897;HP:0000568;HP:0010234;HP:0001511;HP:0000486;HP:0007759;HP:0000518;HP:0002545;HP:0000417;HP:0007352;HP:0000762;HP:0002135;HP:0001271;HP:0001251;HP:0000987;HP:0003130;HP:0002240;HP:0000649;HP:0001250;HP:0000083;HP:0000540;HP:0011675;HP:0000007;HP:0000580;HP:0003278;HP:0001376;HP:0003510;HP:0000407;HP:0001525;HP:0005328;HP:0000939;HP:0002059;HP:0003758;HP:…	Skeleton;Brain/Cognition;Eye	COCKAYNE SYNDROME B	133540
			CEREBRO-OCULO-FACIO-SKELETAL SYNDROME TYPE 1	214150	confirmed DD gene	biallelic	loss of function	HP:0000347;HP:0003819;HP:0002187;HP:0004681;HP:0001508;HP:0002673;HP:0000939;HP:0000568;HP:0000426;HP:0002804;HP:0000639;HP:0000581;HP:0006610;HP:0000252;HP:0000598;HP:0001838;HP:0002751;HP:0001007;HP:0000340;HP:0000518;HP:0000233;HP:0002171;HP:0001274;HP:0001252;HP:0008125;HP:0002987;HP:0006380;HP:0001250;HP:0000007;HP:0001321;HP:0009473;HP:0000343;HP:0000490	Skeleton;Brain/Cognition;Eye	CEREBROOCULOFACIOSKELETAL SYNDROME 1	214150
			DE SANCTIS-CACCHIONE SYNDROME	278800	confirmed DD gene	biallelic	loss of function	HP:0000491;HP:0000613;HP:0001249;HP:0001251;HP:0001266;HP:0002542;HP:0001284;HP:0000656;HP:0001265;HP:0000621;HP:0001268;HP:0008639;HP:0000992;HP:0001257;HP:0003593;HP:0000007;HP:0000252;HP:0004334;HP:0001029;HP:0001009;HP:0003079;HP:0001480;HP:0001272;HP:0000407;HP:0000509;HP:0003510	Skeleton;Brain/Cognition;Eye	DE SANCTIS-CACCHIONE SYNDROME	278800
			UV-SENSITIVE SYNDROME	600630	confirmed DD gene	biallelic	loss of function	HP:0001009;HP:0000007;HP:0003593;HP:0001425;HP:0007623;HP:0002664;HP:0003224;HP:0001480;HP:0000958;HP:0000992	Skeleton;Brain/Cognition;Eye	UV-SENSITIVE SYNDROME 1	600630
ERCC8	ERCC excision repair 8, CSA ubiquitin ligase complex subunit [Source:HGNC Symbol;Acc:HGNC:3439]	ENSG00000049167	COCKAYNE SYNDROME TYPE A	216400	confirmed DD gene	biallelic	loss of function	HP:0008839;HP:0001324;HP:0010234;HP:0001511;HP:0000486;HP:0000726;HP:0001288;HP:0007759;HP:0000518;HP:0008850;HP:0002545;HP:0000417;HP:0000762;HP:0002135;HP:0001271;HP:0001251;HP:0000987;HP:0002240;HP:0001425;HP:0000649;HP:0001250;HP:0000083;HP:0000540;HP:0011675;HP:0000007;HP:0000580;HP:0001260;HP:0003278;HP:0000858;HP:0001376;HP:0000407;HP:0005328;HP:0002059;HP:0003758;HP:0000639;HP:0000685;HP:…	Skin;Skeleton;Brain/Cognition	COCKAYNE SYNDROME A	216400
FKTN	fukutin [Source:HGNC Symbol;Acc:HGNC:3622]	ENSG00000106692	MUSCULAR DYSTROPHY-DYSTROGLYCANOPATHY CONGENITAL WITH BRAIN AND EYE ANOMALIES TYPE A4	253800	confirmed DD gene	biallelic	loss of function	HP:0003202;HP:0001324;HP:0001284;HP:0000568;HP:0000238;HP:0000486;HP:0001302;HP:0000545;HP:0008981;HP:0003741;HP:0001631;HP:0001360;HP:0002650;HP:0000518;HP:0002084;HP:0002350;HP:0007348;HP:0001249;HP:0001274;HP:0003306;HP:0002093;HP:0002267;HP:0001252;HP:0000541;HP:0001642;HP:0007973;HP:0001669;HP:0002365;HP:0001250;HP:0000648;HP:0000540;HP:0000007;HP:0003593;HP:0002126;HP:0001321;HP:0000496;HP:…	Musculature;Brain/Cognition;Eye	MUSCULAR DYSTROPHY-DYSTROGLYCANOPATHY (CONGENITAL WITH BRAIN AND EYEANOMALIES) TYPE A 4	253800
			MUSCULAR DYSTROPHY-DYSTROGLYCANOPATHY LIMB-GIRDLE TYPE C4	611588	confirmed DD gene	biallelic	loss of function	HP:0000007;HP:0003593;HP:0001270;HP:0001252;HP:0003712;HP:0003560;HP:0001265;HP:0003676;HP:0003236;HP:0001371;HP:0003307;HP:0000767;HP:0003391;HP:0003828;HP:0001762	Musculature;Brain/Cognition;Eye	MUSCULAR DYSTROPHY-DYSTROGLYCANOPATHY (LIMB-GIRDLE) TYPE C 4	611588
			CARDIOMYOPATHY DILATED TYPE 1X	611615	confirmed DD gene	biallelic	loss of function	HP:0000007;HP:0003701;HP:0001644	Musculature;Brain/Cognition;Eye	CARDIOMYOPATHY DILATED 1X	611615
			MUSCULAR DYSTROPHY-DYSTROGLYCANOPATHY CONGENITAL WITHOUT MENTAL RETARDATION TYPE B4	613152	confirmed DD gene	biallelic	loss of function	HP:0000007;HP:0003560;HP:0003593;HP:0003236;HP:0001270	Musculature;Brain/Cognition;Eye	MUSCULAR DYSTROPHY-DYSTROGLYCANOPATHY (CONGENITAL WITHOUT MENTAL RETARDATION)TYPE B 4	613152
										MUSCULAR DYSTROPHY-DYSTROGLYCANOPATHY (CONGENITAL WITH BRAIN AND EYEANOMALIES) TYPE A 1	236670
GABRA1	gamma-aminobutyric acid type A receptor alpha1 subunit [Source:HGNC Symbol;Acc:HGNC:4075]	ENSG00000022355	JUVENILE MYOCLONIC EPILEPSY	611136	probable DD gene	monoallelic	loss of function	NA	Brain/Cognition	EPILEPSY IDIOPATHIC GENERALIZED SUSCEPTIBILITY TO 13	611136
			EPILEPTIC ENCEPHALOPATHY	No disease mim	probable DD gene	monoallelic	all missense/in frame	NA	Brain/Cognition	EPILEPTIC ENCEPHALOPATHY EARLY INFANTILE 19	615744
GALC	galactosylceramidase [Source:HGNC Symbol;Acc:HGNC:4115]	ENSG00000054983	KRABBE DISEASE	245200	confirmed DD gene	biallelic	loss of function	HP:0001954;HP:0000762;HP:0002333;HP:0001508;HP:0001252;HP:0007928;HP:0011096;HP:0002376;HP:0000639;HP:0007141;HP:0000365;HP:0007305;HP:0001250;HP:0001276;HP:0002180;HP:0000648;HP:0000238;HP:0000618;HP:0000007;HP:0002013;HP:0002506;HP:0002353;HP:0006801;HP:0002922;HP:0001973	Brain/Cognition	KRABBE DISEASE	245200
GM2A	GM2 ganglioside activator [Source:HGNC Symbol;Acc:HGNC:4367]	ENSG00000196743	GM2-GANGLIOSIDOSIS TYPE AB	272750	confirmed DD gene	biallelic	loss of function	HP:0000007;HP:0000618;HP:0002835;HP:0002421;HP:0000726;HP:0003495;HP:0001263;HP:0002267;HP:0001252;HP:0000741;HP:0003470;HP:0001276;HP:0001250	Endocrine/Metabolic;Brain/Cognition	GM2-GANGLIOSIDOSIS AB VARIANT	272750
GNPTAB	N-acetylglucosamine-1-phosphate transferase subunits alpha and beta [Source:HGNC Symbol;Acc:HGNC:29670]	ENSG00000111670	MUCOLIPIDOSIS TYPE II	252500	confirmed DD gene	biallelic	loss of function	HP:0002837;HP:0000286;HP:0100540;HP:0001547;HP:0002756;HP:0003819;HP:0001171;HP:0003311;HP:0001508;HP:0002827;HP:0000535;HP:0001319;HP:0002690;HP:0003423;HP:0006610;HP:0000158;HP:0003026;HP:0000485;HP:0003180;HP:0007759;HP:0003414;HP:0002196;HP:0001537;HP:0001744;HP:0008850;HP:0001762;HP:0002869;HP:0000023;HP:0000463;HP:0001635;HP:0000938;HP:0001538;HP:0001048;HP:0000348;HP:0006362;HP:0011344;HP:…	Skeleton;Endocrine/Metabolic;Brain/Cognition	MUCOLIPIDOSIS II ALPHA/BETA	252500
			MUCOLIPIDOSIS TYPE III COMPLEMENTATION GROUP A	252600	confirmed DD gene	biallelic	loss of function	HP:0000943;HP:0000488;HP:0001249;HP:0001363;HP:0004322;HP:0001171;HP:0000773;HP:0003264;HP:0000885;HP:0004236;HP:0000303;HP:0000280;HP:0001328;HP:0002680;HP:0001498;HP:0001659;HP:0003182;HP:0003026;HP:0003538;HP:0000007;HP:0006162;HP:0003333;HP:0007759;HP:0000484;HP:0001072;HP:0002650	Skeleton;Endocrine/Metabolic;Brain/Cognition	MUCOLIPIDOSIS III ALPHA/BETA	252600
GRIN1	glutamate ionotropic receptor NMDA type subunit 1 [Source:HGNC Symbol;Acc:HGNC:4584]	ENSG00000176884	EPILEPTIC ENCEPHALOPATHY	No disease mim	possible DD gene	monoallelic	all missense/in frame	NA	Brain/Cognition	NEURODEVELOPMENTAL DISORDER WITH OR WITHOUT HYPERKINETIC MOVEMENTSAND SEIZURES AUTOSOMAL DOMINANT	614254
										NEURODEVELOPMENTAL DISORDER WITH OR WITHOUT HYPERKINETIC MOVEMENTSAND SEIZURES AUTOSOMAL RECESSIVE	617820
HRAS	HRas proto-oncogene, GTPase [Source:HGNC Symbol;Acc:HGNC:5173]	ENSG00000276536	COSTELLO SYNDROME	218040	confirmed DD gene	monoallelic	activating	HP:0000256;HP:0000347;HP:0000286;HP:0005989;HP:0001808;HP:0012081;HP:0000956;HP:0000316;HP:0002119;HP:0000158;HP:0000486;HP:0007099;HP:0001598;HP:0001631;HP:0001762;HP:0000358;HP:0001622;HP:0000293;HP:0004322;HP:0000006;HP:0009588;HP:0008070;HP:0006191;HP:0001642;HP:0001943;HP:0000260;HP:0003745;HP:0002862;HP:0000083;HP:0001548;HP:0011675;HP:0005280;HP:0000369;HP:0000470;HP:0002859;HP:0000768;HP:…	Skin;Face;Brain/Cognition;Heart/Cardiovasculature/Lymphatic	COSTELLO SYNDROME	218040
			CONGENITAL MYOPATHY WITH EXCESS OF MUSCLE SPINDLES	218040	confirmed DD gene	monoallelic	activating	HP:0000256;HP:0000347;HP:0000286;HP:0005989;HP:0001808;HP:0012081;HP:0000956;HP:0000316;HP:0002119;HP:0000158;HP:0000486;HP:0007099;HP:0001598;HP:0001631;HP:0001762;HP:0000358;HP:0001622;HP:0000293;HP:0004322;HP:0000006;HP:0009588;HP:0008070;HP:0006191;HP:0001642;HP:0001943;HP:0000260;HP:0003745;HP:0002862;HP:0000083;HP:0001548;HP:0011675;HP:0005280;HP:0000369;HP:0000470;HP:0002859;HP:0000768;HP:…	Skin;Face;Brain/Cognition;Heart/Cardiovasculature/Lymphatic	COSTELLO SYNDROME	218040
HSD17B10	hydroxysteroid 17-beta dehydrogenase 10 [Source:HGNC Symbol;Acc:HGNC:4800]		MENTAL RETARDATION SYNDROMIC X-LINKED TYPE 10	300220	confirmed DD gene	hemizygous	loss of function	HP:0001249;HP:0001266;HP:0009062;HP:0002938;HP:0000718;HP:0001347;HP:0000738;HP:0001257;HP:0000709;HP:0003593;HP:0000713;HP:0001270;HP:0001260;HP:0002136;HP:0001166;HP:0001419	Endocrine/Metabolic;Brain/Cognition	Moved to 300438
		ENSG00000072506	2-METHYL-3-HYDROXYBUTYRYL-COA DEHYDROGENASE DEFICIENCY	300438	confirmed DD gene	hemizygous	all missense/in frame	HP:0001249;HP:0001263;HP:0001266;HP:0001252;HP:0001942;HP:0002376;HP:0000639;HP:0001943;HP:0003128;HP:0001250;HP:0002344;HP:0003593;HP:0000546;HP:0001423;HP:0000407;HP:0000711;HP:0000750	Endocrine/Metabolic;Brain/Cognition	HSD10 MITOCHONDRIAL DISEASE	300438
HUWE1	HECT, UBA and WWE domain containing 1, E3 ubiquitin protein ligase [Source:HGNC Symbol;Acc:HGNC:30892]	ENSG00000086758	MENTAL RETARDATION SYNDROMIC X-LINKED TURNER TYPE	300706	confirmed DD gene	hemizygous	all missense/in frame	HP:0000256;HP:0001377;HP:0000053;HP:0001249;HP:0001360;HP:0001417;HP:0001182	Skeleton;Brain/Cognition	MENTAL RETARDATION X-LINKED SYNDROMIC TURNER TYPE	300706
IGBP1	immunoglobulin binding protein 1 [Source:HGNC Symbol;Acc:HGNC:5461]	ENSG00000089289	AGENESIS OF THE CORPUS CALLOSUM WITH MENTAL RETARDATION-OCULAR COLOBOMA-MICROGNATHIA	300472	possible DD gene	hemizygous	uncertain	HP:0000256;HP:0000278;HP:0000612;HP:0001249;HP:0004322;HP:0001274;HP:0000348;HP:0000588;HP:0000494;HP:0000378;HP:0000369;HP:0000470;HP:0000218;HP:0002650;HP:0000767;HP:0000505;HP:0000475;HP:0001419;HP:0000407	Face;Brain/Cognition;Eye	CORPUS CALLOSUM AGENESIS OF WITH MENTAL RETARDATION OCULAR COLOBOMA AND MICROGNATHIA	300472
KDM5A	lysine demethylase 5A [Source:HGNC Symbol;Acc:HGNC:9886	ENSG00000073614	AUTOSOMAL RECESSIVE MENTAL RETARDATION	No disease mim	possible DD gene	biallelic	all missense/in frame	NA	Brain/Cognition	Not in OMIM
KMT2A	lysine methyltransferase 2A [Source:HGNC Symbol;Acc:HGNC:7132]	ENSG00000118058	WIEDEMANN-STEINER SYNDROME	605130	confirmed DD gene	monoallelic	loss of function	HP:0004209;HP:0001249;HP:0000286;HP:0004322;HP:0001508;HP:0000316;HP:0005819;HP:0002019;HP:0000527;HP:0000581;HP:0000664;HP:0000718;HP:0001831;HP:0000445;HP:0000574;HP:0002750;HP:0001182;HP:0001250;HP:0000219;HP:0000486;HP:0000494;HP:0000369;HP:0000343;HP:0000218;HP:0002136;HP:0000960;HP:0000750	Skin;Skeleton;Brain/Cognition	WIEDEMANN-STEINER SYNDROME	605130
MAOA	monoamine oxidase A [Source:HGNC Symbol;Acc:HGNC:6833]	ENSG00000189221	BRUNNER SYNDROME	300615	probable DD gene	hemizygous	loss of function	NA	Brain/Cognition	BRUNNER SYNDROME	300615
MASP1	mannan binding lectin serine peptidase 1 [Source:HGNC Symbol;Acc:HGNC:6901]	ENSG00000127241	3MC SYNDROME 1	257920	confirmed DD gene	biallelic	loss of function	HP:0000175;HP:0000537;HP:0008897;HP:0002678;HP:0002974;HP:0000501;HP:0000316;HP:0000405;HP:0001773;HP:0000581;HP:0001256;HP:0000252;HP:0000508;HP:0000524;HP:0002553;HP:0009891;HP:0000126;HP:0004209;HP:0000593;HP:0006216;HP:0001539;HP:0000260;HP:0004440;HP:0000678;HP:0004443;HP:0000007;HP:0000204;HP:0000496;HP:0002558;HP:0003298;HP:0001510;HP:0009237;HP:0000960	Face;Skeleton;Brain/Cognition	3MC SYNDROME 1	257920
MED12	mediator complex subunit 12 [Source:HGNC Symbol;Acc:HGNC:11957]	ENSG00000184634	OPITZ-KAVEGGIA SYNDROME	305450	confirmed DD gene	hemizygous	uncertain	HP:0000347;HP:0005490;HP:0000286;HP:0000175;HP:0001171;HP:0000766;HP:0001150;HP:0001338;HP:0001319;HP:0000316;HP:0011266;HP:0011220;HP:0011304;HP:0002213;HP:0001357;HP:0010609;HP:0000448;HP:0000238;HP:0000486;HP:0001739;HP:0009466;HP:0002566;HP:0001270;HP:0000453;HP:0001620;HP:0000028;HP:0002236;HP:0001537;HP:0001476;HP:0000179;HP:0002023;HP:0001545;HP:0007018;HP:0000023;HP:0000047;HP:0001249;HP:…	Skeleton;Brain/Cognition;GI tract;Genitalia	OPITZ-KAVEGGIA SYNDROME	305450
			LUJAN-FRYNS SYNDROME	309520	confirmed DD gene	hemizygous	uncertain	HP:0000194;HP:0000256;HP:0000347;HP:0000722;HP:0001547;HP:0000735;HP:0001611;HP:0003189;HP:0000426;HP:0011220;HP:0011304;HP:0000119;HP:0000219;HP:0000712;HP:0000752;HP:0000275;HP:0001631;HP:0000218;HP:0001388;HP:0000767;HP:0001371;HP:0001166;HP:0002631;HP:0000322;HP:0001249;HP:0000446;HP:0001274;HP:0001519;HP:0008544;HP:0001290;HP:0000276;HP:0000718;HP:0000744;HP:0001250;HP:0000717;HP:0000678;HP:…	Skeleton;Brain/Cognition;GI tract;Genitalia	LUJAN-FRYNS SYNDROME	309520
										OHDO SYNDROME X-LINKED	300895
MEF2C	myocyte enhancer factor 2C [Source:HGNC Symbol;Acc:HGNC:6996]	ENSG00000081189	MENTAL RETARDATION-STEREOTYPIC MOVEMENTS-EPILEPSY AND/OR CEREBRAL MALFORMATIONS	613443	confirmed DD gene	monoallelic	loss of function	HP:0000322;HP:0000463;HP:0003196;HP:0010864;HP:0000316;HP:0000337;HP:0002119;HP:0000331;HP:0001250;HP:0000582;HP:0002540;HP:0001270;HP:0002500;HP:0005280;HP:0000369;HP:0002714;HP:0000817	Face;Brain/Cognition	MENTAL RETARDATION AUTOSOMAL DOMINANT 20	613443
MMACHC	methylmalonic aciduria (cobalamin deficiency) cblC type, with homocystinuria [Source:HGNC Symbol;Acc:HGNC:24525]	ENSG00000132763	METHYLMALONIC ACIDURIA AND HOMOCYSTINURIA, CBLC TYPE	277400	confirmed DD gene	biallelic	loss of function	HP:0002160;HP:0001254;HP:0001289;HP:0001508;HP:0001942;HP:0003286;HP:0002071;HP:0000639;HP:0003153;HP:0000238;HP:0005575;HP:0001889;HP:0002156;HP:0000252;HP:0003210;HP:0000726;HP:0003223;HP:0000790;HP:0001875;HP:0003524;HP:0000400;HP:0003658;HP:0008872;HP:0001249;HP:0000319;HP:0001873;HP:0000348;HP:0001263;HP:0000112;HP:0001252;HP:0001907;HP:0000276;HP:0003584;HP:0002912;HP:0000093;HP:0001250;HP:…	Skeleton;Endocrine/Metabolic;Brain/Cognition;Heart/Cardiovasculature/Lymphatic	METHYLMALONIC ACIDURIA AND HOMOCYSTINURIA CBLC TYPE	277400
MYT1L	myelin transcription factor 1 like [Source:HGNC Symbol;Acc:HGNC:7623]	ENSG00000186487	INTELLECTUAL DISABILITY	No disease mim	possible DD gene	monoallelic	loss of function	NA	Brain/Cognition	MENTAL RETARDATION AUTOSOMAL DOMINANT 39	616521
NAA10	N(alpha)-acetyltransferase 10, NatA catalytic subunit [Source:HGNC Symbol;Acc:HGNC:18704]	ENSG00000102030	OGDEN SYNDROME	300855	confirmed DD gene	hemizygous	all missense/in frame	HP:0000023;HP:0002000;HP:0000215;HP:0001582;HP:0008897;HP:0000270;HP:0002059;HP:0000308;HP:0009762;HP:0000535;HP:0000520;HP:0006682;HP:0002213;HP:0004755;HP:0001276;HP:0005288;HP:0001629;HP:0000494;HP:0003717;HP:0000430;HP:0001631;HP:0000028;HP:0002650;HP:0010055;HP:0001664;HP:0000400;HP:0001419;HP:0004415;HP:0004756	Face;Brain/Cognition;Heart/Cardiovasculature/Lymphatic	OGDEN SYNDROME	300855
			NONPECIFIC SEVERE ID	No disease mim	confirmed DD gene	x-linked dominant	all missense/in frame	NA	Face;Brain/Cognition;Heart/Cardiovasculature/Lymphatic	MICROPHTHALMIA SYNDROMIC 1	309800
NDST1	N-deacetylase and N-sulfotransferase 1 [Source:HGNC Symbol;Acc:HGNC:7680]	ENSG00000070614	AUTOSOMAL RECESSIVE MENTAL RETARDATION	No disease mim	possible DD gene	biallelic	all missense/in frame	NA	Brain/Cognition	MENTAL RETARDATION AUTOSOMAL RECESSIVE 46	616116
NDUFV1	NADH:ubiquinone oxidoreductase core subunit V1 [Source:HGNC Symbol;Acc:HGNC:7716]	ENSG00000167792	MITOCHONDRIAL COMPLEX I DEFICIENCY	252010	confirmed DD gene	biallelic	all missense/in frame	HP:0001254;HP:0003202;HP:0001324;HP:0001508;HP:0006965;HP:0000639;HP:0001399;HP:0003487;HP:0001347;HP:0003128;HP:0000486;HP:0000618;HP:0003546;HP:0002415;HP:0000508;HP:0003812;HP:0001423;HP:0001272;HP:0008872;HP:0000543;HP:0001251;HP:0001263;HP:0002093;HP:0001252;HP:0001265;HP:0002376;HP:0001943;HP:0002181;HP:0002490;HP:0008316;HP:0001250;HP:0001257;HP:0001427;HP:0000007;HP:0002013;HP:0001639;HP:…	Endocrine/Metabolic;Brain/Cognition	MITOCHONDRIAL COMPLEX I DEFICIENCY	252010
NPC2	NPC intracellular cholesterol transporter 2 [Source:HGNC Symbol;Acc:HGNC:14537]	ENSG00000119655	NIEMANN-PICK DISEASE, TYPE C2	607625	confirmed DD gene	biallelic	loss of function	HP:0006579;HP:0001249;HP:0003674;HP:0001251;HP:0001263;HP:0001982;HP:0002093;HP:0001252;HP:0002240;HP:0003640;HP:0002015;HP:0004333;HP:0003349;HP:0001250;HP:0001257;HP:0000709;HP:0000007;HP:0003464;HP:0001791;HP:0000726;HP:0000733;HP:0001332;HP:0000511;HP:0002524;HP:0001260;HP:0002185;HP:0001744;HP:0002371	Endocrine/Metabolic;Brain/Cognition	NIEMANN-PICK DISEASE TYPE C2	607625
PDHA1	pyruvate dehydrogenase E1 alpha 1 subunit [Source:HGNC Symbol;Acc:HGNC:8806]	ENSG00000131828	X-LINKED LEIGH SYNDROME	312170	confirmed DD gene	hemizygous	all missense/in frame	HP:0000463;HP:0006799;HP:0001249;HP:0001254;HP:0001999;HP:0001274;HP:0001266;HP:0001263;HP:0001518;HP:0001252;HP:0002059;HP:0002119;HP:0002151;HP:0002490;HP:0001250;HP:0002872;HP:0002007;HP:0003593;HP:0000454;HP:0000252;HP:0000431;HP:0004925;HP:0000496;HP:0003812;HP:0000508;HP:0001423;HP:0002928;HP:0000343;HP:0003348;HP:0001332;HP:0002131;HP:0004900	Endocrine/Metabolic;Brain/Cognition	PYRUVATE DEHYDROGENASE E1-ALPHA DEFICIENCY	312170
			PYRUVATE DEHYDROGENASE E1-ALPHA DEFICIENCY IN FEMALES	312170	confirmed DD gene	monoallelic	loss of function	HP:0000463;HP:0006799;HP:0001249;HP:0001254;HP:0001999;HP:0001274;HP:0001266;HP:0001263;HP:0001518;HP:0001252;HP:0002059;HP:0002119;HP:0002151;HP:0002490;HP:0001250;HP:0002872;HP:0002007;HP:0003593;HP:0000454;HP:0000252;HP:0000431;HP:0004925;HP:0000496;HP:0003812;HP:0000508;HP:0001423;HP:0002928;HP:0000343;HP:0003348;HP:0001332;HP:0002131;HP:0004900	Endocrine/Metabolic;Brain/Cognition
			INTELLECTUAL DISABILTIY	312170	confirmed DD gene	hemizygous	loss of function	HP:0000463;HP:0006799;HP:0001249;HP:0001254;HP:0001999;HP:0001274;HP:0001266;HP:0001263;HP:0001518;HP:0001252;HP:0002059;HP:0002119;HP:0002151;HP:0002490;HP:0001250;HP:0002872;HP:0002007;HP:0003593;HP:0000454;HP:0000252;HP:0000431;HP:0004925;HP:0000496;HP:0003812;HP:0000508;HP:0001423;HP:0002928;HP:0000343;HP:0003348;HP:0001332;HP:0002131;HP:0004900	Endocrine/Metabolic;Brain/Cognition
PEX19	peroxisomal biogenesis factor 19 [Source:HGNC Symbol;Acc:HGNC:9713]	ENSG00000162735	ZELLWEGER SYNDROME	214100	confirmed DD gene	biallelic	loss of function	HP:0000256;HP:0005469;HP:0000347;HP:0000286;HP:0005989;HP:0001088;HP:0001284;HP:0000316;HP:0002416;HP:0006894;HP:0001840;HP:0002750;HP:0000158;HP:0000272;HP:0004734;HP:0001838;HP:0010808;HP:0001193;HP:0007759;HP:0000244;HP:0000518;HP:0000358;HP:0001762;HP:0000047;HP:0004492;HP:0000543;HP:0002967;HP:0000512;HP:0003355;HP:0001252;HP:0002240;HP:0001425;HP:0001250;HP:0000007;HP:0000580;HP:0000311;HP:…	Kidney Renal Tract;Endocrine/Metabolic;Brain/Cognition;Eye;GI tract;Ear	214100 is associated with PEX1
			PEROXISOME BIOGENESIS DISORDER COMPLEMENTATION GROUP 14	600279	confirmed DD gene	biallelic	loss of function	NA	Kidney Renal Tract;Endocrine/Metabolic;Brain/Cognition;Eye;GI tract;Ear	PEROXISOME BIOGENESIS DISORDER 12A (ZELLWEGER)	614886
PEX6	peroxisomal biogenesis factor 6 [Source:HGNC Symbol;Acc:HGNC:8859]	ENSG00000124587	ZELLWEGER SYNDROME	214100	confirmed DD gene	biallelic	loss of function	HP:0000256;HP:0005469;HP:0000347;HP:0000286;HP:0005989;HP:0001088;HP:0001284;HP:0000316;HP:0002416;HP:0006894;HP:0001840;HP:0002750;HP:0000158;HP:0000272;HP:0004734;HP:0001838;HP:0010808;HP:0001193;HP:0007759;HP:0000244;HP:0000518;HP:0000358;HP:0001762;HP:0000047;HP:0004492;HP:0000543;HP:0002967;HP:0000512;HP:0003355;HP:0001252;HP:0002240;HP:0001425;HP:0001250;HP:0000007;HP:0000580;HP:0000311;HP:…	Kidney Renal Tract;Endocrine/Metabolic;Brain/Cognition;GI tract	HEIMLER SYNDROME 2	616617
			PEROXISOME BIOGENESIS DISORDER COMPLEMENTATION GROUP 4	601498	confirmed DD gene	biallelic	loss of function	NA	Kidney Renal Tract;Endocrine/Metabolic;Brain/Cognition;GI tract	PEROXISOME BIOGENESIS DISORDER 4A (ZELLWEGER)	614862
										PEROXISOME BIOGENESIS DISORDER 4B	614863
POMGNT2	protein O-linked mannose N-acetylglucosaminyltransferase 2 (beta 1,4-) [Source:HGNC Symbol;Acc:HGNC:25902]	ENSG00000144647	WALKER WARBERG SYNDROME	614830	confirmed DD gene	biallelic	loss of function	HP:0000238;HP:0000568;HP:0007260;HP:0000007;HP:0001321;HP:0002119;HP:0001263;HP:0007973	Brain/Cognition;Eye	MUSCULAR DYSTROPHY-DYSTROGLYCANOPATHY (CONGENITAL WITH BRAIN AND EYEANOMALIES) TYPE A 8	614830
PPP2R1A	protein phosphatase 2 scaffold subunit Aalpha [Source:HGNC Symbol;Acc:HGNC:9302]	ENSG00000105568	INTELLECTUAL DISABILITY	No disease mim	confirmed DD gene	monoallelic	dominant negative	NA	Brain/Cognition	MENTAL RETARDATION AUTOSOMAL DOMINANT 36	616362
PRSS12	serine protease 12 [Source:HGNC Symbol;Acc:HGNC:9477]	ENSG00000164099	MENTAL RETARDATION AUTOSOMAL RECESSIVE TYPE 1	249500	confirmed DD gene	biallelic	loss of function	HP:0000007;HP:0000486;HP:0000639;HP:0001249;HP:0006801;HP:0003487	Brain/Cognition	MENTAL RETARDATION AUTOSOMAL RECESSIVE 1	249500
QARS	glutaminyl-tRNA synthetase [Source:HGNC Symbol;Acc:HGNC:9751]	ENSG00000172053	MICROCEPHALY, PROGRESSIVE, SEIZURES, AND CEREBRAL AND CEREBELLAR ATROPHY	615760	probable DD gene	biallelic	all missense/in frame	NA	Brain/Cognition	MICROCEPHALY PROGRESSIVE WITH SEIZURES AND CEREBRAL AND CEREBELLAR ATROPHY	615760
RAB39B	RAB39B, member RAS oncogene family [Source:HGNC Symbol;Acc:HGNC:16499]	ENSG00000155961	MENTAL RETARDATION X-LINKED TYPE 72 (MRX72) +/- PARKINSONS	300271	confirmed DD gene	hemizygous	loss of function	HP:0000256;HP:0000268;HP:0001249;HP:0000752;HP:0001263;HP:0000733;HP:0000276;HP:0001419;HP:0001250	Brain/Cognition	MENTAL RETARDATION, X-LINKED 72	300271
RALGDS	ral guanine nucleotide dissociation stimulator [Source:HGNC Symbol;Acc:HGNC:9842]	ENSG00000160271	AUTOSOMAL RECESSIVE MENTAL RETARDATION	No disease mim	possible DD gene	biallelic	all missense/in frame	NA	Brain/Cognition	Not in OMIM
RNF113A	ring finger protein 113A [Source:HGNC Symbol;Acc:HGNC:12974]	ENSG00000125352	X-LINKED TRICHOTHIODYSTROPHY	No disease mim	possible DD gene	hemizygous	loss of function	NA	Skin;Skeleton;Brain/Cognition	TRICHOTHIODYSTROPHY 5 NONPHOTOSENSITIVE	300953
SLC17A5	solute carrier family 17 member 5 [Source:HGNC Symbol;Acc:HGNC:10933]	ENSG00000119899	INFANTILE SIALIC ACID STORAGE DISORDER	269920	confirmed DD gene	biallelic	loss of function	HP:0001635;HP:0001622;HP:0000463;HP:0000938;HP:0000286;HP:0002286;HP:0003819;HP:0001263;HP:0001508;HP:0001252;HP:0002059;HP:0002240;HP:0001760;HP:0002908;HP:0000639;HP:0002680;HP:0000280;HP:0000100;HP:0001789;HP:0001250;HP:0000765;HP:0000238;HP:0000007;HP:0003025;HP:0001541;HP:0000508;HP:0001010;HP:0000212;HP:0000218;HP:0001922;HP:0001744;HP:0001640	Endocrine/Metabolic;Brain/Cognition	INFANTILE SIALIC ACID STORAGE DISEASE	269920
		ENSG00000119899	SALLA DISEASE	604369	confirmed DD gene	biallelic	loss of function	HP:0002305;HP:0001249;HP:0001251;HP:0000577;HP:0001263;HP:0001252;HP:0001939;HP:0000639;HP:0001250;HP:0001257;HP:0002540;HP:0000007;HP:0001260;HP:0001510;HP:0001922;HP:0002684;HP:0000750	Endocrine/Metabolic;Brain/Cognition	SALLA DISEASE	604369
		ENSG00000197375	SYSTEMIC PRIMARY CARNITINE DEFICIENCY	212140	confirmed DD gene	biallelic	loss of function	HP:0001635;HP:0001254;HP:0001289;HP:0001324;HP:0001508;HP:0001252;HP:0002240;HP:0002910;HP:0003198;HP:0001988;HP:0001397;HP:0001262;HP:0000007;HP:0002013;HP:0001639;HP:0001259;HP:0001987;HP:0005959;HP:0001298;HP:0001706;HP:0001640	Endocrine/Metabolic;Brain/Cognition	CARNITINE DEFICIENCY SYSTEMIC PRIMARY	212140
SLC22A5	solute carrier family 22 member 5 [Source:HGNC Symbol;Acc:HGNC:10969]	ENSG00000197375	SYSTEMIC PRIMARY CARNITINE DEFICIENCY	212140	confirmed DD gene	biallelic	loss of function	HP:0001635;HP:0001254;HP:0001289;HP:0001324;HP:0001508;HP:0001252;HP:0002240;HP:0002910;HP:0003198;HP:0001988;HP:0001397;HP:0001262;HP:0000007;HP:0002013;HP:0001639;HP:0001259;HP:0001987;HP:0005959;HP:0001298;HP:0001706;HP:0001640	Endocrine/Metabolic;Brain/Cognition	CARNITINE DEFICIENCY, SYSTEMIC PRIMARY	212140
SMARCA4	SWI/SNF related, matrix associated, actin dependent regulator of chromatin, subfamily a, member 4 [Source:HGNC Symbol;Acc:HGNC:11100]	ENSG00000127616	COFFIN SIRIS	135900	confirmed DD gene	monoallelic	loss of function	HP:0001636;HP:0001028;HP:0004227;HP:0000175;HP:0008897;HP:0009747;HP:0002750;HP:0001511;HP:0000486;HP:0000879;HP:0000453;HP:0001631;HP:0000965;HP:0001305;HP:0006863;HP:0001388;HP:0000023;HP:0000047;HP:0008872;HP:0004322;HP:0001252;HP:0008398;HP:0000365;HP:0000154;HP:0001250;HP:0000007;HP:0002576;HP:0005280;HP:0002079;HP:0000729;HP:0006498;HP:0000960;HP:0000954;HP:0002205;HP:0002219;HP:0002673;HP:…	Skeleton;Brain/Cognition;Cancer predisposition	COFFIN-SIRIS SYNDROME 4	614609
			RHABDOID TUMOR PREDISPOSITION SYNDROME 2	613325	confirmed DD gene	monoallelic	loss of function	NA	Skeleton;Brain/Cognition;Cancer predisposition	RHABDOID TUMOR PREDISPOSITION SYNDROME 2	613325
SOS1	SOS Ras/Rac guanine nucleotide exchange factor 1 [Source:HGNC Symbol;Acc:HGNC:11187]	ENSG00000115904	NOONAN SYNDROME 4	610733	confirmed DD gene	monoallelic	activating	HP:0000256;HP:0000368;HP:0002967;HP:0000006;HP:0000286;HP:0004322;HP:0000689;HP:0000535;HP:0000635;HP:0001642;HP:0000316;HP:0000915;HP:0006610;HP:0001629;HP:0001639;HP:0000508;HP:0009890;HP:0000494;HP:0005280;HP:0000470;HP:0000465;HP:0000028;HP:0002650;HP:0003010;HP:0000179;HP:0002212	Skin;Brain/Cognition;Heart/Cardiovasculature/Lymphatic	NOONAN SYNDROME 4	610733
SURF1	SURF1, cytochrome c oxidase assembly factor [Source:HGNC Symbol;Acc:HGNC:11474]	ENSG00000148290	COMPLEX IV DEFICIENCY	256000	confirmed DD gene	biallelic	loss of function	HP:0001249;HP:0003355;HP:0001251;HP:0003688;HP:0001508;HP:0001252;HP:0002880;HP:0002240;HP:0003109;HP:0002875;HP:0001994;HP:0000093;HP:0002151;HP:0003128;HP:0002490;HP:0001427;HP:0001250;HP:0000648;HP:0000007;HP:0003076;HP:0001903;HP:0003546;HP:0001639;HP:0012240;HP:0000508;HP:0001410;HP:0001270;HP:0000580;HP:0002747;HP:0006565;HP:0000124;HP:0000407	Endocrine/Metabolic;Brain/Cognition	Leigh syndrome, due to COX IV deficiency	256000
			LEIGH SYNDROME	256000	confirmed DD gene	biallelic	loss of function	HP:0002171;HP:0001249;HP:0001251;HP:0001263;HP:0000602;HP:0001508;HP:0002093;HP:0001252;HP:0000639;HP:0001425;HP:0000998;HP:0007305;HP:0001347;HP:0002151;HP:0003128;HP:0001250;HP:0001257;HP:0001427;HP:0002490;HP:0000648;HP:0000712;HP:0000007;HP:0003593;HP:0001404;HP:0003812;HP:0000580;HP:0001332;HP:0003676;HP:0001260;HP:0002793;HP:0000407	Endocrine/Metabolic;Brain/Cognition	LEIGH SYNDROME	256000
										CHARCOT-MARIE-TOOTH DISEASE TYPE 4K	616684
										LEIGH SYNDROME	256000
TMEM67	transmembrane protein 67 [Source:HGNC Symbol;Acc:HGNC:28396]	ENSG00000164953	COACH SYNDROM	216360	confirmed DD gene	biallelic	loss of function	HP:0008659;HP:0000463;HP:0001251;HP:0002342;HP:0001263;HP:0001252;HP:0002240;HP:0001162;HP:0000316;HP:0000639;HP:0001425;HP:0002910;HP:0001320;HP:0000154;HP:0001347;HP:0000083;HP:0001250;HP:0001257;HP:0002085;HP:0000007;HP:0003593;HP:0000272;HP:0000508;HP:0001409;HP:0000589;HP:0000311;HP:0001510;HP:0000657;HP:0001394;HP:0000090;HP:0001744	Kidney Renal Tract;Skeleton;Brain/Cognition;GI tract	COACH SYNDROME	216360
			MECKEL SYNDROME TYPE 3	607361	confirmed DD gene	biallelic	loss of function	HP:0000007;HP:0000107;HP:0001408;HP:0002435;HP:0002335;HP:0010442;HP:0001305;HP:0002084	Kidney Renal Tract;Skeleton;Brain/Cognition;GI tract	MECKEL SYNDROME TYPE 3	607361
			JOUBERT SYNDROME TYPE 6	610688	confirmed DD gene	biallelic	loss of function	HP:0002404;HP:0100951;HP:0005957;HP:0001249;HP:0003774;HP:0002419;HP:0001251;HP:0001263;HP:0001252;HP:0001408;HP:0001320;HP:0000007;HP:0000618;HP:0011933;HP:0000546;HP:0001395;HP:0000657;HP:0000090;HP:0000567	Kidney Renal Tract;Skeleton;Brain/Cognition;GI tract	JOUBERT SYNDROME 6	610688
			NEPHRONOPHTHISIS TYPE 11	613550	confirmed DD gene	biallelic	uncertain	HP:0001903;HP:0000486;HP:0000007;HP:0000108;HP:0003774;HP:0000546;HP:0005583;HP:0001263;HP:0001395;HP:0000092;HP:0000639;HP:0001510;HP:0000103;HP:0009916;HP:0001959;HP:0000090	Kidney Renal Tract;Skeleton;Brain/Cognition;GI tract	NEPHRONOPHTHISIS 11	613550
TRAPPC11	trafficking protein particle complex 11 [Source:HGNC Symbol;Acc:HGNC:25751]	ENSG00000168538	MUSCULAR DYSTROPHY, LIMB-GIRDLE, TYPE 2S	615356	probable DD gene	biallelic	loss of function	NA	Musculature;Brain/Cognition	MUSCULAR DYSTROPHY LIMB-GIRDLE TYPE 2S	615356
TSEN2	tRNA splicing endonuclease subunit 2 [Source:HGNC Symbol;Acc:HGNC:28422]	ENSG00000154743	PONTOCEREBELLAR HYPOPLASIA TYPE 2 AND TYPE 4	316970	probable DD gene	biallelic	all missense/in frame	NA	Brain/Cognition	PONTOCEREBELLAR HYPOPLASIA TYPE 2B	612389
TSEN34	tRNA splicing endonuclease subunit 34 [Source:HGNC Symbol;Acc:HGNC:15506]	ENSG00000274129	PONTOCEREBELLAR HYPOPLASIA TYPE 2 AND TYPE 4	316970	probable DD gene	biallelic	all missense/in frame	NA	Brain/Cognition	PONTOCEREBELLAR HYPOPLASIA TYPE 2C	612390
USP9X	ubiquitin specific peptidase 9 X-linked [Source:HGNC Symbol;Acc:HGNC:12632]	ENSG00000124486	MENTAL RETARDATION, X-LINKED 99	300919	probable DD gene	hemizygous	loss of function	NA	Skeleton;Heart/Cardiovasculature;GI tract;Brain/Cognition	MENTAL RETARDATION X-LINKED 99	300919
			MENTAL RETARDATION, X-LINKED 99	300919	probable DD gene	x-linked dominant	loss of function	NA	Skeleton;Heart/Cardiovasculature;GI tract;Brain/Cognition	MENTAL RETARDATION X-LINKED 99 SYNDROMIC FEMALE-RESTRICTED	300968
ZNF526	zinc finger protein 526 [Source:HGNC Symbol;Acc:HGNC:29415]	ENSG00000167625	AUTOSOMAL RECESSIVE MENTAL RETARDATION	No disease mim	possible DD gene	biallelic	all missense/in frame	NA	Brain/Cognition	Not in OMIM

## Sheet: Translat repressed at E16
			DDG2P							OMIM
Gene name	Gene description	Gene stable ID	Disorder name	Disease mim	Category	Allelic requirement in DDG2P	Mechanism of action	Phenotypes	Organ specificity list	Disease name	MIM
AFG3L2	AFG3 like matrix AAA peptidase subunit 2 [Source:HGNC Symbol;Acc:HGNC:315]	ENSG00000141385	SPINOCEREBELLAR ATAXIA 28	610246	both DD and IF	monoallelic	loss of function	HP:0000597;HP:0000641;HP:0000006;HP:0002070;HP:0002395;HP:0000514;HP:0000640;HP:0003487;HP:0001300;HP:0001257;HP:0003677;HP:0002066;HP:0000508;HP:0001332;HP:0001260;HP:0001272	Brain/Cognition	SPINOCEREBELLAR ATAXIA 28	610246
			ATAXIA, SPASTIC, 5, AUTOSOMAL RECESSIVE	614487	both DD and IF	biallelic	all missense/in frame	HP:0003202;HP:0001324;HP:0007141;HP:0002075;HP:0002015;HP:0002069;HP:0000007;HP:0002313;HP:0003593;HP:0001336;HP:0012240;HP:0000508;HP:0001310;HP:0002123;HP:0001332;HP:0003676;HP:0001260;HP:0000657;HP:0001272	Brain/Cognition	SPASTIC ATAXIA 5 AUTOSOMAL RECESSIVE	614487
AP4S1	adaptor related protein complex 4 subunit sigma 1 [Source:HGNC Symbol;Acc:HGNC:575]	ENSG00000100478	CEREBRAL PALSY SPASTIC QUADRIPLEGIC TYPE 6	614067	probable DD gene	biallelic	loss of function	HP:0000414;HP:0004322;HP:0001263;HP:0010864;HP:0000280;HP:0003487;HP:0001347;HP:0000448;HP:0000154;HP:0001257;HP:0003577;HP:0000007;HP:0000252;HP:0001371;HP:0006957;HP:0001762	Brain/Cognition	SPASTIC PARAPLEGIA 52 AUTOSOMAL RECESSIVE	614067
BBS9	Bardet-Biedl syndrome 9 [Source:HGNC Symbol;Acc:HGNC:30000]	ENSG00000122507	BARDET-BIEDL SYNDROME TYPE 9	209900	confirmed DD gene	biallelic	loss of function	HP:0000256;HP:0001829;HP:0009806;HP:0002167;HP:0001162;HP:0000639;HP:0000501;HP:0001773;HP:0001328;HP:0000483;HP:0000486;HP:0000135;HP:0000545;HP:0009466;HP:0000077;HP:0000668;HP:0001395;HP:0000218;HP:0000819;HP:0001007;HP:0001080;HP:0001156;HP:0000518;HP:0000054;HP:0000556;HP:0000137;HP:0001249;HP:0001251;HP:0001263;HP:0002370;HP:0001513;HP:0000365;HP:0002099;HP:0002251;HP:0002141;HP:0008734;HP:…	Skeleton;Brain/Cognition;Eye;Respiratory tract	BARDET-BIEDL SYNDROME 9	615986
C12orf57	chromosome 12 open reading frame 57 [Source:HGNC Symbol;Acc:HGNC:29521]	ENSG00000111678	TEMTAMY SYNDROME; COLOBOMA, HYPOPLASTIC CORPUS CALLOSUM AND INTELLECTUAL DISABILITY	218340	probable DD gene	biallelic	all missense/in frame	HP:0000612;HP:0000347;HP:0001763;HP:0001274;HP:0001263;HP:0002827;HP:0000316;HP:0000276;HP:0002119;HP:0000685;HP:0001659;HP:0002007;HP:0000678;HP:0003593;HP:0000007;HP:0001256;HP:0000545;HP:0000394;HP:0000494;HP:0001724;HP:0001083;HP:0002553;HP:0000369;HP:0000343;HP:0000444;HP:0000567;HP:0001762;HP:0001885	Brain/Cognition	TEMTAMY SYNDROME	218340
CCDC115	coiled-coil domain containing 115 [Source:HGNC Symbol;Acc:HGNC:28178]	ENSG00000136710	Disorder of Golgi homeostasis	No disease mim	confirmed DD gene	biallelic	loss of function	HP:0002240;HP:0001433;HP:0002180	Endocrine/Metabolic;GI tract;Brain/Cognition	CONGENITAL DISORDER OF GLYCOSYLATION TYPE IIO	616828
COG7	component of oligomeric golgi complex 7 [Source:HGNC Symbol;Acc:HGNC:18622]	ENSG00000168434	COG7-CDG	300171	confirmed DD gene	biallelic	loss of function	NA	Endocrine/Metabolic;Brain/Cognition	CONGENITAL DISORDER OF GLYCOSYLATION TYPE IIE	608779
COX14	COX14, cytochrome c oxidase assembly factor [Source:HGNC Symbol;Acc:HGNC:28216]	ENSG00000178449	MITOCHONDRIAL COMPLEX IV DEFICIENCY	220110	possible DD gene	biallelic	loss of function	HP:0001249;HP:0003355;HP:0001251;HP:0003688;HP:0001508;HP:0001252;HP:0002880;HP:0002240;HP:0003109;HP:0002875;HP:0001994;HP:0000093;HP:0002151;HP:0003128;HP:0002490;HP:0001427;HP:0001250;HP:0000648;HP:0000007;HP:0003076;HP:0001903;HP:0003546;HP:0001639;HP:0012240;HP:0000508;HP:0001410;HP:0001270;HP:0000580;HP:0002747;HP:0006565;HP:0000124;HP:0000407	Endocrine/Metabolic;Brain/Cognition	MITOCHONDRIAL COMPLEX IV DEFICIENCY	220110
CSTB	cystatin B [Source:HGNC Symbol;Acc:HGNC:2482]	ENSG00000160213	UNVERRICHT-LUNDBORG DISEASE	254800	confirmed DD gene	biallelic	loss of function	HP:0000007;HP:0001336;HP:0001260;HP:0001251;HP:0002069;HP:0001268;HP:0002121	Brain/Cognition	MYOCLONIC EPILEPSY OF UNVERRICHT AND LUNDBORG	254800
DPM1	dolichyl-phosphate mannosyltransferase subunit 1, catalytic [Source:HGNC Symbol;Acc:HGNC:3005]	ENSG00000000419	CONGENITAL DISORDERS OF GLYCOSYLATION	612379	confirmed DD gene	biallelic	loss of function	HP:0009824;HP:0100704;HP:0005469;HP:0001028;HP:0001508;HP:0005543;HP:0002910;HP:0000316;HP:0000486;HP:0003642;HP:0004279;HP:0002353;HP:0001009;HP:0002164;HP:0001744;HP:0005484;HP:0003645;HP:0002098;HP:0011344;HP:0001252;HP:0002240;HP:0002395;HP:0200055;HP:0001643;HP:0006380;HP:0002705;HP:0001250;HP:0000007;HP:0000494;HP:0004855;HP:0005280;HP:0006466;HP:0003236;HP:0001976	Endocrine/Metabolic;Brain/Cognition	CONGENITAL DISORDER OF GLYCOSYLATION TYPE IE	608799
DPM3	dolichyl-phosphate mannosyltransferase subunit 3 [Source:HGNC Symbol;Acc:HGNC:3007]	ENSG00000179085	CONGENITAL DISORDER OF GLYCOSYLATION TYPE 1O	612937	probable DD gene	biallelic	loss of function	HP:0000007;HP:0003557;HP:0003642;HP:0001324;HP:0003805;HP:0002910;HP:0003236;HP:0001644;HP:0002515	Face;Endocrine/Metabolic;Brain/Cognition	CONGENITAL DISORDER OF GLYCOSYLATION TYPE IO	612937
EOMES	eomesodermin [Source:HGNC Symbol;Acc:HGNC:3372]	ENSG00000163508	POLYMICROGYRIA AND CORPUS CALLOSUM AGENESIS	No disease mim	possible DD gene	biallelic	loss of function	NA	Brain/Cognition	Not in OMIM
ETHE1	ETHE1, persulfide dioxygenase [Source:HGNC Symbol;Acc:HGNC:23287]	ENSG00000105755	ETHYLMALONIC ENCEPHALOPATHY	602473	confirmed DD gene	biallelic	loss of function	HP:0008046;HP:0001249;HP:0001251;HP:0003688;HP:0001263;HP:0002028;HP:0001508;HP:0001252;HP:0002376;HP:0002071;HP:0001626;HP:0000967;HP:0003128;HP:0001250;HP:0000007;HP:0007183;HP:0003219	Endocrine/Metabolic;Brain/Cognition;Heart/Cardiovasculature/Lymphatic	ENCEPHALOPATHY ETHYLMALONIC	602473
FGFR1	fibroblast growth factor receptor 1 [Source:HGNC Symbol;Acc:HGNC:3688]	ENSG00000077782	Encephalocraniocutaneous lipomatosis	No disease mim	confirmed DD gene	mosaic	activating	NA	Skin;Skeleton;Brain/Cognition	ENCEPHALOCRANIOCUTANEOUS LIPOMATOSIS	613001
										HARTSFIELD SYNDROME	615465
										HYPOGONADOTROPIC HYPOGONADISM 2 WITH OR WITHOUT ANOSMIA	147950
										JACKSON-WEISS SYNDROME	123150
										OSTEOGLOPHONIC DYSPLASIA	166250
										PFEIFFER SYNDROME	101600
										TRIGONOCEPHALY 1	190440
GALE	UDP-galactose-4-epimerase [Source:HGNC Symbol;Acc:HGNC:4116]	ENSG00000117308	EPIMERASE-DEFICIENCY GALACTOSEMIA	230350	confirmed DD gene	biallelic	loss of function	HP:0000007;HP:0001249;HP:0002013;HP:0000952;HP:0003355;HP:0001263;HP:0012023;HP:0001508;HP:0001252;HP:0002240;HP:0001744;HP:0012024;HP:0000750;HP:0000407;HP:0002194	Endocrine/Metabolic;Brain/Cognition;Eye;GI tract;Ear	GALACTOSE EPIMERASE DEFICIENCY	230350
GNB1	G protein subunit beta 1 [Source:HGNC Symbol;Acc:HGNC:4396]	ENSG00000078369	Severe Neurodevelopmental Disability, Hypotonia, and Seizures	No disease mim	confirmed DD gene	monoallelic	activating	NA	Brain/Cognition	MENTAL RETARDATION AUTOSOMAL DOMINANT 42	616973
HACE1	HECT domain and ankyrin repeat containing E3 ubiquitin protein ligase 1 [Source:HGNC Symbol;Acc:HGNC:21033]	ENSG00000085382	HACE1 related disorder	No disease mim	confirmed DD gene	biallelic	loss of function	HP:0001249	Brain/Cognition	SPASTIC PARAPLEGIA AND PSYCHOMOTOR RETARDATION WITH OR WITHOUT SEIZURES	616756
HEXA	hexosaminidase subunit alpha [Source:HGNC Symbol;Acc:HGNC:4878]	ENSG00000213614	GM2-GANGLIOSIDOSIS TYPE 1	272800	confirmed DD gene	biallelic	loss of function	HP:0000007;HP:0000618;HP:0002361;HP:0003593;HP:0002835;HP:0002421;HP:0000726;HP:0003495;HP:0002267;HP:0001252;HP:0000741;HP:0010729;HP:0001250	Endocrine/Metabolic;Brain/Cognition	TAY-SACHS DISEASE	272800
HGSNAT	heparan-alpha-glucosaminide N-acetyltransferase [Source:HGNC Symbol;Acc:HGNC:26527]	ENSG00000165102	MUCOPOLYSACCHARIDOSIS TYPE 3C	252930	confirmed DD gene	biallelic	loss of function	HP:0000943;HP:0000268;HP:0002333;HP:0001249;HP:0002159;HP:0001387;HP:0003653;HP:0002240;HP:0000900;HP:0001507;HP:0002015;HP:0001670;HP:0000280;HP:0000232;HP:0000365;HP:0000664;HP:0002360;HP:0001250;HP:0000007;HP:0000752;HP:0002788;HP:0001270;HP:0003309;HP:0000510;HP:0002208;HP:0002751;HP:0001007;HP:0100790;HP:0000250;HP:0002014;HP:0002371;HP:0001744;HP:0003828	Endocrine/Metabolic;Brain/Cognition	MUCOPOLYSACCHARIDOSIS TYPE IIIC	252930
HYLS1	HYLS1, centriolar and ciliogenesis associated [Source:HGNC Symbol;Acc:HGNC:26558]	ENSG00000198331	HYDROLETHALUS SYNDROME TYPE 1	236680	confirmed DD gene	biallelic	uncertain	HP:0009752;HP:0009824;HP:0000347;HP:0000175;HP:0006379;HP:0001331;HP:0001177;HP:0000568;HP:0008216;HP:0001162;HP:0010066;HP:0000142;HP:0001511;HP:0011803;HP:0001305;HP:0000377;HP:0002101;HP:0001674;HP:0001762;HP:0002536;HP:0000047;HP:0000126;HP:0001274;HP:0001539;HP:0008749;HP:0006882;HP:0000161;HP:0008986;HP:0002139;HP:0000007;HP:0001629;HP:0002282;HP:0000369;HP:0001561;HP:0003826;HP:0002777;HP:…	Face;Skeleton;Brain/Cognition	HYDROLETHALUS SYNDROME 1	236680
IDUA	iduronidase, alpha-L- [Source:HGNC Symbol;Acc:HGNC:5391]	ENSG00000127415	MUCOPOLYSACCHARIDOSIS TYPE 1H	607014	confirmed DD gene	biallelic	loss of function	HP:0000943;HP:0001249;HP:0011400;HP:0002205;HP:0004322;HP:0001263;HP:0001387;HP:0001433;HP:0003311;HP:0004586;HP:0003320;HP:0004490;HP:0005019;HP:0007957;HP:0000894;HP:0000280;HP:0002680;HP:0001659;HP:0000007;HP:0001653;HP:0005280;HP:0000470;HP:0003541;HP:0100790;HP:0001706;HP:0002869;HP:0002808	Skeleton;Endocrine/Metabolic;Brain/Cognition;GI tract	HURLER SYNDROME	607014
			MUCOPOLYSACCHARIDOSIS TYPE 1H/S	607015	confirmed DD gene	biallelic	loss of function	NA	Skeleton;Endocrine/Metabolic;Brain/Cognition;GI tract	HURLER-SCHEIE SYNDROME	607015
			MUCOPOLYSACCHARIDOSIS TYPE 1S	607016	confirmed DD gene	biallelic	loss of function	NA	Skeleton;Endocrine/Metabolic;Brain/Cognition;GI tract	SCHEIE SYNDROME	607016
KRAS	KRAS proto-oncogene, GTPase [Source:HGNC Symbol;Acc:HGNC:6407]	ENSG00000133703	CARDIOFACIOCUTANEOUS SYNDROME	115150	confirmed DD gene	monoallelic	activating	HP:0003477;HP:0000347;HP:0000286;HP:0000962;HP:0000316;HP:0002750;HP:0000486;HP:0008113;HP:0001631;HP:0000767;HP:0009908;HP:0009891;HP:0000358;HP:0001622;HP:0000268;HP:0008872;HP:0004322;HP:0000006;HP:0000938;HP:0001048;HP:0004482;HP:0008070;HP:0001252;HP:0000164;HP:0001642;HP:0000520;HP:0008064;HP:0000365;HP:0001250;HP:0003577;HP:0000561;HP:0002013;HP:0005280;HP:0002217;HP:0000768;HP:0007333;HP:…	Skin;Face;Brain/Cognition	CARDIOFACIOCUTANEOUS SYNDROME 2	615278
		ENSG00000133703	NOONAN SYNDROME TYPE 3	609942	confirmed DD gene	monoallelic	activating	HP:0002007;HP:0000463;HP:0003196;HP:0001629;HP:0012209;HP:0000006;HP:0004322;HP:0004442;HP:0001263;HP:0000369;HP:0000465;HP:0001642;HP:0000316;HP:0011995	Skin;Face;Brain/Cognition	NOONAN SYNDROME 3	609942
		ENSG00000133703								ARTERIOVENOUS MALFORMATIONS OF THE BRAIN	108010
MAP2K2	mitogen-activated protein kinase kinase 2 [Source:HGNC Symbol;Acc:HGNC:6842]	ENSG00000126934	CARDIOFACIOCUTANEOUS SYNDROME	115150	confirmed DD gene	monoallelic	activating	HP:0003477;HP:0000347;HP:0000286;HP:0000962;HP:0000316;HP:0002750;HP:0000486;HP:0008113;HP:0001631;HP:0000767;HP:0009908;HP:0009891;HP:0000358;HP:0001622;HP:0000268;HP:0008872;HP:0004322;HP:0000006;HP:0000938;HP:0001048;HP:0004482;HP:0008070;HP:0001252;HP:0000164;HP:0001642;HP:0000520;HP:0008064;HP:0000365;HP:0001250;HP:0003577;HP:0000561;HP:0002013;HP:0005280;HP:0002217;HP:0000768;HP:0007333;HP:…	Skin;Skeleton;Brain/Cognition;Heart/Cardiovasculature/Lymphatic	CARDIOFACIOCUTANEOUS SYNDROME 4	615280
MCCC2	methylcrotonoyl-CoA carboxylase 2 [Source:HGNC Symbol;Acc:HGNC:6937]	ENSG00000281742	3-METHYLCROTONYL-COA CARBOXYLASE 2 DEFICIENCY	210210	confirmed DD gene	biallelic	loss of function	HP:0000007;HP:0001992;HP:0003202;HP:0001596;HP:0003353;HP:0001252;HP:0003108;HP:0001993;HP:0001051	Endocrine/Metabolic;Brain/Cognition	3-METHYLCROTONYL-COA CARBOXYLASE 2 DEFICIENCY	210210
MGP	matrix Gla protein [Source:HGNC Symbol;Acc:HGNC:7060]	ENSG00000111341	KEUTEL SYNDROME	245150	confirmed DD gene	biallelic	loss of function	HP:0002514;HP:0002837;HP:0005103;HP:0006646;HP:0001611;HP:0008747;HP:0001507;HP:0010109;HP:0005268;HP:0000276;HP:0000365;HP:0009882;HP:0000403;HP:0001250;HP:0004969;HP:0000007;HP:0001256;HP:0001629;HP:0000272;HP:0006140;HP:0011109;HP:0002002;HP:0005280;HP:0004971;HP:0000400;HP:0005275;HP:0009778;HP:0010655	Skeleton;Brain/Cognition;Ear;Heart/Cardiovasculature/Lymphatic	KEUTEL SYNDROME	245150
MICU1	mitochondrial calcium uptake 1 [Source:HGNC Symbol;Acc:HGNC:1530]	ENSG00000107745	MYOPATHY WITH EXTRAPYRAMIDAL SIGNS	615673	confirmed DD gene	biallelic	loss of function	NA	Musculature;Endocrine/Metabolic;Brain/Cognition	MYOPATHY WITH EXTRAPYRAMIDAL SIGNS	615673
MID1	midline 1 [Source:HGNC Symbol;Acc:HGNC:7095]	ENSG00000101871	OPITZ G/BBB SYNDROME, X-LINKED	300000	confirmed DD gene	hemizygous	loss of function	HP:0000047;HP:0000463;HP:0002835;HP:0000319;HP:0000175;HP:0001274;HP:0001263;HP:0002564;HP:0000316;HP:0002015;HP:0011220;HP:0000219;HP:0006783;HP:0002020;HP:0002007;HP:0001739;HP:0000506;HP:0000431;HP:0000204;HP:0000218;HP:0000349;HP:0000028;HP:0001419;HP:0002023	Face;Brain/Cognition	OPITZ GBBB SYNDROME TYPE I	300000
MMADHC	methylmalonic aciduria and homocystinuria, cblD type [Source:HGNC Symbol;Acc:HGNC:25221]	ENSG00000168288	METHYLMALONIC ACIDURIA AND HOMOCYSTINURIA TYPE CBLD	277410	confirmed DD gene	biallelic	loss of function	HP:0002160;HP:0003658;HP:0001249;HP:0001254;HP:0001263;HP:0005518;HP:0001252;HP:0002497;HP:0000639;HP:0002912;HP:0001250;HP:0003593;HP:0000007;HP:0001889;HP:0002156;HP:0012120;HP:0003210;HP:0003223;HP:0001332;HP:0003145;HP:0003524;HP:0002120	Bone Marrow/Immune;Endocrine/Metabolic;Brain/Cognition	METHYLMALONIC ACIDURIA AND HOMOCYSTINURIA CBLD TYPE	277410
NDUFA1	NADH:ubiquinone oxidoreductase subunit A1 [Source:HGNC Symbol;Acc:HGNC:7683]	ENSG00000125356	MITOCHONDRIAL RESPIRATORY CHAIN COMPLEX I DEFICIENCY	252010	confirmed DD gene	hemizygous	loss of function	HP:0001254;HP:0003202;HP:0001324;HP:0001508;HP:0006965;HP:0000639;HP:0001399;HP:0003487;HP:0001347;HP:0003128;HP:0000486;HP:0000618;HP:0003546;HP:0002415;HP:0000508;HP:0003812;HP:0001423;HP:0001272;HP:0008872;HP:0000543;HP:0001251;HP:0001263;HP:0002093;HP:0001252;HP:0001265;HP:0002376;HP:0001943;HP:0002181;HP:0002490;HP:0008316;HP:0001250;HP:0001257;HP:0001427;HP:0000007;HP:0002013;HP:0001639;HP:…	Endocrine/Metabolic;Brain/Cognition	MITOCHONDRIAL COMPLEX I DEFICIENCY	252010
NDUFS4	NADH:ubiquinone oxidoreductase subunit S4 [Source:HGNC Symbol;Acc:HGNC:7711]	ENSG00000164258	MITOCHONDRIAL RESPIRATORY CHAIN COMPLEX I DEFICIENCY	252010	confirmed DD gene	biallelic	loss of function	HP:0001254;HP:0003202;HP:0001324;HP:0001508;HP:0006965;HP:0000639;HP:0001399;HP:0003487;HP:0001347;HP:0003128;HP:0000486;HP:0000618;HP:0003546;HP:0002415;HP:0000508;HP:0003812;HP:0001423;HP:0001272;HP:0008872;HP:0000543;HP:0001251;HP:0001263;HP:0002093;HP:0001252;HP:0001265;HP:0002376;HP:0001943;HP:0002181;HP:0002490;HP:0008316;HP:0001250;HP:0001257;HP:0001427;HP:0000007;HP:0002013;HP:0001639;HP:…	Endocrine/Metabolic;Brain/Cognition	MITOCHONDRIAL COMPLEX I DEFICIENCY	252010
			LEIGH SYNDROME	256000	confirmed DD gene	biallelic	loss of function	HP:0002171;HP:0001249;HP:0001251;HP:0001263;HP:0000602;HP:0001508;HP:0002093;HP:0001252;HP:0000639;HP:0001425;HP:0000998;HP:0007305;HP:0001347;HP:0002151;HP:0003128;HP:0001250;HP:0001257;HP:0001427;HP:0002490;HP:0000648;HP:0000712;HP:0000007;HP:0003593;HP:0001404;HP:0003812;HP:0000580;HP:0001332;HP:0003676;HP:0001260;HP:0002793;HP:0000407	Endocrine/Metabolic;Brain/Cognition	LEIGH SYNDROME	256000
			LEIGH SYNDROME	256000	confirmed DD gene	biallelic	loss of function	HP:0002171;HP:0001249;HP:0001251;HP:0001263;HP:0000602;HP:0001508;HP:0002093;HP:0001252;HP:0000639;HP:0001425;HP:0000998;HP:0007305;HP:0001347;HP:0002151;HP:0003128;HP:0001250;HP:0001257;HP:0001427;HP:0002490;HP:0000648;HP:0000712;HP:0000007;HP:0003593;HP:0001404;HP:0003812;HP:0000580;HP:0001332;HP:0003676;HP:0001260;HP:0002793;HP:0000407	Endocrine/Metabolic;Brain/Cognition	LEIGH SYNDROME	256000
NGLY1	N-glycanase 1 [Source:HGNC Symbol;Acc:HGNC:17646]	ENSG00000151092	CONGENITAL DISORDER OF DEGLYCOSYLATION	615273	confirmed DD gene	biallelic	loss of function	NA	Endocrine/Metabolic;Brain/Cognition	CONGENITAL DISORDER OF DEGLYCOSYLATION	615273
OBSL1	obscurin like 1 [Source:HGNC Symbol;Acc:HGNC:29092]	ENSG00000124006	3-M SYNDROME 2	612921	confirmed DD gene	biallelic	loss of function	HP:0002007;HP:0005274;HP:0000007;HP:0000463;HP:0000272;HP:0004322	Skeleton;Brain/Cognition	THREE M SYNDROME 2	612921
PAFAH1B1	platelet activating factor acetylhydrolase 1b regulatory subunit 1 [Source:HGNC Symbol;Acc:HGNC:8574]	ENSG00000007168	LISSENCEPHALY TYPE 1	607432	confirmed DD gene	monoallelic	loss of function	HP:0005484;HP:0001249;HP:0001302;HP:0001321;HP:0001263;HP:0002500;HP:0002282;HP:0001339;HP:0008936;HP:0002119;HP:0001285;HP:0002365;HP:0003745;HP:0003828;HP:0001250	Brain/Cognition	LISSENCEPHALY 1	607432
			SUBCORTICAL BAND HETEROTOPIA	607432	confirmed DD gene	monoallelic	loss of function	HP:0005484;HP:0001249;HP:0001302;HP:0001321;HP:0001263;HP:0002500;HP:0002282;HP:0001339;HP:0008936;HP:0002119;HP:0001285;HP:0002365;HP:0003745;HP:0003828;HP:0001250	Brain/Cognition
PDCD10	programmed cell death 10 [Source:HGNC Symbol;Acc:HGNC:8761]	ENSG00000114209	CEREBRAL CAVERNOUS MALFORMATIONS TYPE 3	603285	both DD and IF	monoallelic	loss of function	HP:0002315;HP:0001342;HP:0003470;HP:0001250;HP:0002060	Brain/Cognition;Heart/Cardiovasculature/Lymphatic	CEREBRAL CAVERNOUS MALFORMATIONS 3	603285
PEX2	peroxisomal biogenesis factor 2 [Source:HGNC Symbol;Acc:HGNC:9717]	ENSG00000164751	PEROXISOME BIOGENESIS DISORDER COMPLEMENTATION GROUP 5	170993	confirmed DD gene	biallelic	loss of function	HP:0000347;HP:0000286;HP:0100540;HP:0000175;HP:0000262;HP:0003819;HP:0001088;HP:0001508;HP:0001284;HP:0000316;HP:0000239;HP:0001840;HP:0001511;HP:0000272;HP:0011039;HP:0004734;HP:0002764;HP:0007759;HP:0000028;HP:0002104;HP:0001762;HP:0000268;HP:0002967;HP:0001249;HP:0000952;HP:0000348;HP:0001433;HP:0002564;HP:0000778;HP:0000057;HP:0001252;HP:0002240;HP:0002033;HP:0001250;HP:0000582;HP:0002126;HP:…	Kidney Renal Tract;Skeleton;Endocrine/Metabolic;Brain/Cognition;GI tract	PEROXISOME BIOGENESIS DISORDER 5A (ZELLWEGER)	614866
			ZELLWEGER SYNDROME	214100	confirmed DD gene	biallelic	loss of function	HP:0000256;HP:0005469;HP:0000347;HP:0000286;HP:0005989;HP:0001088;HP:0001284;HP:0000316;HP:0002416;HP:0006894;HP:0001840;HP:0002750;HP:0000158;HP:0000272;HP:0004734;HP:0001838;HP:0010808;HP:0001193;HP:0007759;HP:0000244;HP:0000518;HP:0000358;HP:0001762;HP:0000047;HP:0004492;HP:0000543;HP:0002967;HP:0000512;HP:0003355;HP:0001252;HP:0002240;HP:0001425;HP:0001250;HP:0000007;HP:0000580;HP:0000311;HP:…	Kidney Renal Tract;Skeleton;Endocrine/Metabolic;Brain/Cognition;GI tract	PEROXISOME BIOGENESIS DISORDER 5B	614867
PEX7	peroxisomal biogenesis factor 7 [Source:HGNC Symbol;Acc:HGNC:8860]	ENSG00000112357	INFANTILE REFSUM DISEASE	266510	confirmed DD gene	biallelic	loss of function	HP:0000556;HP:0001249;HP:0001271;HP:0001999;HP:0000512;HP:0001263;HP:0001508;HP:0000939;HP:0001252;HP:0002240;HP:0001265;HP:0002570;HP:0003577;HP:0000007;HP:0000272;HP:0003146;HP:0000510;HP:0000457;HP:0001892;HP:0000954;HP:0000407;HP:0008167	Kidney Renal Tract;Skeleton;Endocrine/Metabolic;Brain/Cognition;GI tract	Associated with PEX12, not PEX7, in OMIM
			RHIZOMELIC CHONDRODYSPLASIA PUNCTATA TYPE 1	215100	confirmed DD gene	biallelic	loss of function	HP:0003417;HP:0000347;HP:0001249;HP:0001525;HP:0000175;HP:0001596;HP:0002093;HP:0001939;HP:0003015;HP:0002188;HP:0005841;HP:0008064;HP:0001250;HP:0001257;HP:0000582;HP:0002007;HP:0000007;HP:0000272;HP:0000252;HP:0008905;HP:0005280;HP:0002751;HP:0000519;HP:0001371;HP:0000407;HP:0002120;HP:0003510;HP:0010655	Face;Skeleton;Endocrine/Metabolic;Brain/Cognition;GI tract	RHIZOMELIC CHONDRODYSPLASIA PUNCTATA TYPE 1	215100
			REFSUM DISEASE	266500	confirmed DD gene	biallelic	loss of function	HP:0004689;HP:0001635;HP:0001638;HP:0012211;HP:0001251;HP:0001939;HP:0001265;HP:0007141;HP:0000639;HP:0008064;HP:0000616;HP:0011675;HP:0000007;HP:0000662;HP:0003690;HP:0000546;HP:0000508;HP:0002654;HP:0000510;HP:0003474;HP:0001761;HP:0000458;HP:0000518;HP:0002922;HP:0001640;HP:0000407	Face;Skeleton;Endocrine/Metabolic;Brain/Cognition;GI tract	Associated with PHYH, not PEX7, in OMIM
			PEROXISOME BIOGENESIS DISORDER COMPLEMENTATION GROUP 11	601757	confirmed DD gene	biallelic	loss of function	NA	Face;Skeleton;Endocrine/Metabolic;Brain/Cognition;GI tract	PEROXISOME BIOGENESIS DISORDER 9B	614879
PIGO	phosphatidylinositol glycan anchor biosynthesis class O [Source:HGNC Symbol;Acc:HGNC:23215]	ENSG00000165282	HYPERPHOSPHATASIA WITH MENTAL RETARDATION SYNDROME 2	614749	confirmed DD gene	biallelic	loss of function	HP:0003196;HP:0000076;HP:0000637;HP:0003155;HP:0010804;HP:0000316;HP:0002119;HP:0001357;HP:0000455;HP:0001250;HP:0003577;HP:0000007;HP:0000252;HP:0000431;HP:0002025;HP:0001631;HP:0001510;HP:0002023;HP:0000750	Endocrine/Metabolic;Brain/Cognition	HYPERPHOSPHATASIA WITH MENTAL RETARDATION SYNDROME 2	614749
PIGT	phosphatidylinositol glycan anchor biosynthesis class T [Source:HGNC Symbol;Acc:HGNC:14938]	ENSG00000124155	MULTIPLE CONGENITAL ANOMALIES-HYPOTONIA-SEIZURES SYNDROME 3	615398	confirmed DD gene	biallelic	all missense/in frame	NA	Skeleton;Endocrine/Metabolic;Brain/Cognition;Eye	MULTIPLE CONGENITAL ANOMALIES-HYPOTONIA-SEIZURES SYNDROME 3	615398
PRMT7	protein arginine methyltransferase 7 [Source:HGNC Symbol;Acc:HGNC:25557]	ENSG00000132600	Pseudohypoparathyroidism-like disorder	No disease mim	confirmed DD gene	biallelic	loss of function	HP:0010049;HP:0001513;HP:0001249;HP:0004322;HP:0010743	Skeleton;Brain/Cognition	SHORT STATURE BRACHYDACTYLY INTELLECTUAL DEVELOPMENTAL DISABILITY AND SEIZURES	617157
PSAP	prosaposin [Source:HGNC Symbol;Acc:HGNC:9498]	ENSG00000197746	ATYPICAL KRABBE DISEASE	611722	confirmed DD gene	biallelic	loss of function	HP:0007266;HP:0000007;HP:0003593;HP:0003819;HP:0002093;HP:0001265;HP:0002283;HP:0002922;HP:0002871;HP:0001276	Endocrine/Metabolic;Brain/Cognition	KRABBE DISEASE ATYPICAL DUE TO SAPOSIN A DEFICIENCY	611722
PSPH	phosphoserine phosphatase [Source:HGNC Symbol;Acc:HGNC:9577]		NEU-LAXOVA	256520	confirmed DD gene	biallelic	loss of function	HP:0000347;HP:0006101;HP:0000175;HP:0000568;HP:0000316;HP:0001196;HP:0001511;HP:0000252;HP:0009466;HP:0001838;HP:0011224;HP:0007525;HP:0001305;HP:0000340;HP:0000518;HP:0002089;HP:0000028;HP:0000400;HP:0000179;HP:0001002;HP:0001848;HP:0001274;HP:0000520;HP:0001643;HP:0007430;HP:0001669;HP:0000561;HP:0000007;HP:0001655;HP:0001629;HP:0001321;HP:0000204;HP:0001059;HP:0002324;HP:0009473;HP:0002414;HP:…	Endocrine/Metabolic;Brain/Cognition	Associated with PHGDH, not PSPH, in OMIM
		ENSG00000146733	PHOSPHOSERINE PHOSPHATASE DEFICIENCY	614023	confirmed DD gene	biallelic	all missense/in frame	NA	Endocrine/Metabolic;Brain/Cognition	PHOSPHOSERINE PHOSPHATASE DEFICIENCY	614023
PUF60	poly(U) binding splicing factor 60 [Source:HGNC Symbol;Acc:HGNC:17042]	ENSG00000274081	8Q24.3 DELETION-LIKE	No disease mim	possible DD gene	monoallelic	loss of function	NA	Brain/Cognition;Eye	VERHEIJ SYNDROME	615583
PURA	purine rich element binding protein A [Source:HGNC Symbol;Acc:HGNC:9701]	ENSG00000185129	INTELLECTUAL DISABILITY	No disease mim	confirmed DD gene	monoallelic	loss of function	NA	Brain/Cognition	MENTAL RETARDATION AUTOSOMAL DOMINANT 31	616158
PYCR2	pyrroline-5-carboxylate reductase 2 [Source:HGNC Symbol;Acc:HGNC:30262]	ENSG00000143811	POSTNATAL MICROCEPHALY, HYPOMYELINATION, AND REDUCED CEREBRAL WHITE-MATTER VOLUME	No disease mim	probable DD gene	biallelic	all missense/in frame	NA	Brain/Cognition	LEUKODYSTROPHY HYPOMYELINATING 10	616420
QKI	QKI, KH domain containing RNA binding [Source:HGNC Symbol;Acc:HGNC:21100]	ENSG00000112531	INTELLECTUAL DISABILITY	No disease mim	possible DD gene	monoallelic	loss of function	NA	Brain/Cognition	Not in OMIM
RABL6	RAB, member RAS oncogene family like 6 [Source:HGNC Symbol;Acc:HGNC:24703]	ENSG00000196642	AUTOSOMAL RECESSIVE MENTAL RETARDATION	No disease mim	possible DD gene	biallelic	all missense/in frame	NA	Brain/Cognition	Not in OMIM
RNASET2	ribonuclease T2 [Source:HGNC Symbol;Acc:HGNC:21686]	ENSG00000026297	LEUKOENCEPHALOPATHY, CYSTIC, WITHOUT MEGALENCEPHALY	612951	confirmed DD gene	biallelic	loss of function	HP:0002514;HP:0002305;HP:0002465;HP:0011400;HP:0001251;HP:0011344;HP:0002352;HP:0000639;HP:0002119;HP:0007042;HP:0001257;HP:0001250;HP:0003677;HP:0000007;HP:0003593;HP:0000252;HP:0001332;HP:0000295;HP:0000407;HP:0000750	Brain/Cognition	LEUKOENCEPHALOPATHY CYSTIC WITHOUT MEGALENCEPHALY	612951
SC5D	sterol-C5-desaturase [Source:HGNC Symbol;Acc:HGNC:10547]	ENSG00000109929	LATHOSTEROLOSIS	607330	confirmed DD gene	biallelic	uncertain	HP:0001927;HP:0001981;HP:0003196;HP:0005608;HP:0000347;HP:0000286;HP:0002756;HP:0000939;HP:0002059;HP:0004823;HP:0001162;HP:0000405;HP:0002910;HP:0003316;HP:0001830;HP:0000252;HP:0000508;HP:0000033;HP:0000212;HP:0007759;HP:0000218;HP:0000340;HP:0001406;HP:0000518;HP:0000233;HP:0001762;HP:0000463;HP:0000215;HP:0001249;HP:0003155;HP:0001433;HP:0001252;HP:0003107;HP:0001250;HP:0003609;HP:0000007;HP:…	Endocrine/Metabolic;Brain/Cognition;GI tract	LATHOSTEROLOSIS	607330
SCYL1	SCY1 like pseudokinase 1 [Source:HGNC Symbol;Acc:HGNC:14372]	ENSG00000142186	Episodes of Liver Failure, Peripheral Neuropathy, Cerebellar Atrophy, and Ataxia	No disease mim	probable DD gene	biallelic	loss of function	NA	Peripheral nerves;GI tract;Brain/Cognition	SPINOCEREBELLAR ATAXIA AUTOSOMAL RECESSIVE 21	616719
SETD5	SET domain containing 5 [Source:HGNC Symbol;Acc:HGNC:25566]	ENSG00000168137	MENTAL RETARDATION, AUTOSOMAL DOMINANT 23	615761	confirmed DD gene	monoallelic	loss of function	NA	Brain/Cognition	MENTAL RETARDATION AUTOSOMAL DOMINANT 23	615761
SLC46A1	solute carrier family 46 member 1 [Source:HGNC Symbol;Acc:HGNC:30521]	ENSG00000076351	HEREDITARY FOLATE MALABSORPTION	229050	confirmed DD gene	biallelic	loss of function	HP:0002305;HP:0001249;HP:0002135;HP:0008872;HP:0001873;HP:0001251;HP:0009830;HP:0001263;HP:0001508;HP:0001252;HP:0002719;HP:0001882;HP:0002024;HP:0001250;HP:0003593;HP:0000007;HP:0000155;HP:0100660;HP:0004851;HP:0001875;HP:0000737;HP:0002014	Bone Marrow/Immune;Endocrine/Metabolic;Brain/Cognition	FOLATE MALABSORPTION HEREDITARY	229050
SMARCE1	SWI/SNF related, matrix associated, actin dependent regulator of chromatin, subfamily e, member 1 [Source:HGNC Symbol;Acc:HGNC:11109]	ENSG00000073584	COFFIN SIRIS	135900	probable DD gene	monoallelic	all missense/in frame	HP:0001636;HP:0001028;HP:0004227;HP:0000175;HP:0008897;HP:0009747;HP:0002750;HP:0001511;HP:0000486;HP:0000879;HP:0000453;HP:0001631;HP:0000965;HP:0001305;HP:0006863;HP:0001388;HP:0000023;HP:0000047;HP:0008872;HP:0004322;HP:0001252;HP:0008398;HP:0000365;HP:0000154;HP:0001250;HP:0000007;HP:0002576;HP:0005280;HP:0002079;HP:0000729;HP:0006498;HP:0000960;HP:0000954;HP:0002205;HP:0002219;HP:0002673;HP:…	Skeleton;Brain/Cognition	COFFIN-SIRIS SYNDROME 5	616938
SMPD1	sphingomyelin phosphodiesterase 1 [Source:HGNC Symbol;Acc:HGNC:11120]	ENSG00000166311	NIEMANN-PICK DISEASE TYPE A	257200	confirmed DD gene	biallelic	loss of function	HP:0002305;HP:0006579;HP:0001249;HP:0008872;HP:0001538;HP:0002205;HP:0004322;HP:0001263;HP:0001324;HP:0001982;HP:0001508;HP:0000939;HP:0001252;HP:0002240;HP:0001265;HP:0002019;HP:0000991;HP:0002716;HP:0004333;HP:0002063;HP:0001257;HP:0002207;HP:0003609;HP:0000007;HP:0003593;HP:0002013;HP:0001935;HP:0010729;HP:0001744	Endocrine/Metabolic;Brain/Cognition;GI tract	NIEMANN-PICK DISEASE TYPE A	257200
			NIEMANN-PICK DISEASE TYPE B	607616	confirmed DD gene	biallelic	loss of function	HP:0002205;HP:0004322;HP:0001982;HP:0002240;HP:0002094;HP:0004333;HP:0003233;HP:0003621;HP:0002207;HP:0003141;HP:0003609;HP:0001103;HP:0000007;HP:0003812;HP:0001744;HP:0002155	Endocrine/Metabolic;Brain/Cognition;GI tract	NIEMANN-PICK DISEASE TYPE BNIEMANN-PICK DISEASE TYPE E INCLUDED	607616
SRD5A3	steroid 5 alpha-reductase 3 [Source:HGNC Symbol;Acc:HGNC:25812]	ENSG00000128039	CONGENITAL DISORDERS OF GLYCOSYLATION	612379	confirmed DD gene	biallelic	loss of function	HP:0001249;HP:0000962;HP:0002910;HP:0000316;HP:0000639;HP:0000998;HP:0001320;HP:0000248;HP:0003593;HP:0000007;HP:0000964;HP:0003642;HP:0002126;HP:0000572;HP:0001270;HP:0001935;HP:0005280;HP:0001000;HP:0000973;HP:0000369;HP:0000589;HP:0001976	Endocrine/Metabolic;Brain/Cognition	CONGENITAL DISORDER OF GLYCOSYLATION TYPE IQ	612379
										KAHRIZI SYNDROME	612713
SUCLG1	succinate-CoA ligase alpha subunit [Source:HGNC Symbol;Acc:HGNC:11449]	ENSG00000163541	FATAL INFANTILE LACTIC ACIDOSIS	308078	confirmed DD gene	biallelic	loss of function	NA	Endocrine/Metabolic;Brain/Cognition	MITOCHONDRIAL DNA DEPLETION SYNDROME 9 (ENCEPHALOMYOPATHIC TYPE WITH METHYLMALONIC ACIDURIA)	245400
TMCO1	transmembrane and coiled-coil domains 1 [Source:HGNC Symbol;Acc:HGNC:18188]	ENSG00000143183	CRANIOFACIAL DYSMORPHISM, SKELETAL ANOMALIES, AND MENTAL RETARDATION SYNDROME	213980	confirmed DD gene	biallelic	loss of function	HP:0000256;HP:0000902;HP:0003196;HP:0000347;HP:0000286;HP:0001763;HP:0000175;HP:0002937;HP:0008897;HP:0000535;HP:0001162;HP:0000316;HP:0002162;HP:0000653;HP:0000248;HP:0000486;HP:0001520;HP:0000508;HP:0001631;HP:0011504;HP:0000892;HP:0000358;HP:0000023;HP:0001249;HP:0004322;HP:0001845;HP:0000824;HP:0001252;HP:0000774;HP:0001643;HP:0000664;HP:0000445;HP:0000582;HP:0001382;HP:0000007;HP:0000204;HP:…	Face;Skeleton;Brain/Cognition	CRANIOFACIAL DYSMORPHISM, SKELETAL ANOMALIES, AND MENTAL RETARDATION SYNDROME	213980
TMEM70	transmembrane protein 70 [Source:HGNC Symbol;Acc:HGNC:26050]	ENSG00000175606	MITOCHONDRIAL COMPLEX V (ATP SYNTHASE) DEFICIENCY, NUCLEAR TYPE 2	614052	confirmed DD gene	biallelic	loss of function	HP:0000023;HP:0000047;HP:0001622;HP:0005469;HP:0001251;HP:0001263;HP:0001508;HP:0002093;HP:0001518;HP:0000308;HP:0001562;HP:0002151;HP:0003128;HP:0003577;HP:0001511;HP:0000007;HP:0000431;HP:0001639;HP:0000369;HP:0000343;HP:0001987;HP:0003535;HP:0001298;HP:0000518;HP:0000028;HP:0001337;HP:0001537	Endocrine/Metabolic;Brain/Cognition	MITOCHONDRIAL COMPLEX V (ATP SYNTHASE) DEFICIENCY NUCLEAR TYPE 2	614052
TSEN34	tRNA splicing endonuclease subunit 34 [Source:HGNC Symbol;Acc:HGNC:15506]	ENSG00000274129	PONTOCEREBELLAR HYPOPLASIA TYPE 2 AND TYPE 4	316970	probable DD gene	biallelic	all missense/in frame	NA	Brain/Cognition	PONTOCEREBELLAR HYPOPLASIA TYPE 2C	612390
			PONTOCEREBELLAR HYPOPLASIA TYPE 2 AND TYPE 4	316970	confirmed DD gene	biallelic	loss of function	NA	Brain/Cognition	PONTOCEREBELLAR HYPOPLASIA TYPE 2C	612390
UBE2A	ubiquitin conjugating enzyme E2 A [Source:HGNC Symbol;Acc:HGNC:12472]	ENSG00000077721	UBE2A-RELATED X-LINKED SYNDROMIC MENTAL RETARDATION	319562	confirmed DD gene	hemizygous	loss of function	NA	Brain/Cognition	MENTAL RETARDATION X-LINKED SYNDROMIC NASCIMENTO TYPE	300860
UQCRQ	ubiquinol-cytochrome c reductase complex III subunit VII [Source:HGNC Symbol;Acc:HGNC:29594]	ENSG00000164405	MITOCHONDRIAL RESPIRATORY CHAIN COMPLEX III DEFICIENCY, UQCRQ RELATED	319211	probable DD gene	biallelic	all missense/in frame	NA	Endocrine/Metabolic;Brain/Cognition	MITOCHONDRIAL COMPLEX III DEFICIENCY NUCLEAR TYPE 4	615159
WWOX	WW domain containing oxidoreductase [Source:HGNC Symbol;Acc:HGNC:12799]	ENSG00000186153	SPINOCEREBELLAR ATAXIA, AUTOSOMAL RECESSIVE 12	614322	probable DD gene	biallelic	all missense/in frame	HP:0000007;HP:0001249;HP:0002066;HP:0001263;HP:0002070;HP:0001265;HP:0000640;HP:0001260;HP:0001250	Spinal cord/Peripheral nerves;Brain/Cognition	EPILEPTIC ENCEPHALOPATHY EARLY INFANTILE 28	616211
			EPILEPTIC ENCEPHALOPATHY, EARLY INFANTILE, 28	616211	probable DD gene	biallelic	loss of function	NA	Brain/Cognition	SPINOCEREBELLAR ATAXIA AUTOSOMAL RECESSIVE 12	614322
YY1	YY1 transcription factor [Source:HGNC Symbol;Acc:HGNC:12856]	ENSG00000100811	INTELLECTUAL DISABILITY	No disease mim	probable DD gene	monoallelic	uncertain	NA	Brain/Cognition	GABRIELE-DE VRIES SYNDROME	617557
