# Supplementary material for: Translational derepression of Elavl4 isoforms at their alternative 5′ UTRs determines neuronal development
Source: Nat Commun. 2020 Apr 3;11:1674. doi: 10.1038/s41467-020-15412-8 (PMC7125149; doi:10.1038/s41467-020-15412-8)
Supplement: Supplementary file 5 — Supplementary Data 3 [file 41467_2020_15412_MOESM5_ESM.xlsx]

## Sheet: FMRP bound mRNAs derepr at E16
FMRP target mRNAs identified to be translationally de-repressed at E16
Gene name
Phactr1
Spag9
Rasgrf1
Myt1l
Dclk1
Ralgds
Pak6
Prkacb
Smarca4
Grin1
Pde4b
Atxn1
Ncor1
Atp5a1
Hsp90ab1
Usp9x
Abcg1
Sparcl1
Rev3l
Ipo4
Tbc1d9
Baz2a
Phyhip
Clcn3
Ncor1
Atp1a2
Rtn4
Rc3h1
Rprd2
Dclk1
Ap3d1
Ndst1
Prkcb
Plxna1
Zfr
Ppp2r1a
Huwe1
Cic
Uhrf1bp1l
Rtn3
Taok1
Ipo13
Nomo1
Cabin1
Ntrk3
Ankrd17
Chd8

## Sheet: FMRP bound mRNAs repr at E16
FMRP target mRNAs identified to be translationally repressed at E16
Gene name
Git1
Trappc10
Ap2a2
Ptk2
Zfp106
Cpe
Xpo7
Clstn1
UqRC1
Bap1
Setd5
Dpp8
Srebf2
Dgkz
Son
Scap
Ndrg2
Llgl1
Sall2
Hipk1
Tnk2
Arhgef7
Lpin2
Synmpk
Xpo6
Samd4B
Ttyh3
Strn4
Tle3
Ptpn11
Tnk2
Fkbp8
Psap
Qk
Gnb1
Atp7v0a1
Ctbp1
Ubqln1
Lars2
Sap130
