# Supplementary material for: Translational derepression of Elavl4 isoforms at their alternative 5′ UTRs determines neuronal development
Source: Nat Commun. 2020 Apr 3;11:1674. doi: 10.1038/s41467-020-15412-8 (PMC7125149; doi:10.1038/s41467-020-15412-8)
Supplement: Supplementary file 6 — Supplementary Data 4 [file 41467_2020_15412_MOESM6_ESM.xlsx]

## Sheet: Reagents 1
REAGENT or RESOURCE	Company		Cat #
Antibodies
Monoclonal mouse anti-HuD (E1) (pan-isoform HuD)	Santa Cruz Biotechnology		Cat# sc-28299; RRID: AB_627765
Monoclonal rat anti-Nestin	BD Biosciences		Cat# 60051A; RRID: N/A
Mouse anti-Gapdh	Millipore Sigma		Cat# MAB374; AB_2107445
Polyclonal rabbit anti-Renilla	ThermoFisher Scientific		Cat# PA1-180; RRID: AB_2539911
Monoclonal mouse RIPAb+ CUGBP1 (anti-Celf1 RIP)	Millipore Sigma		Cat# 03-104; RRID: AB_10584983
Normal Mouse IgG	Santa Cruz Biotechnology		Cat# sc-20250; RRID:AB_737182
Mouse monoclonal anti-Cugbp1 (anti-Celf1), (3B1)	Santa Cruz Biotechnology		Cat# sc-20003; RRID: AB_627319
Polyclonal rabbit anti-Pax6	BioLegend		Cat# PRB-278P; RRID: AB_291612
Polyclonal rabbit anti-Cdp (M-222)	Santa Cruz Biotechnology		Cat# sc-13024; RRID: AB_2261231
Monoclonal mouse anti-Tle4 (E-10)	Santa Cruz Biotechnology		Cat# sc-365406; RRID: AB_10841582
Monoclonal goat anti-Tle4 (P18)	Santa Cruz Biotechnology		Cat# sc-13377; RRID: RRID:AB_2203853
Monoclonal rat anti-Ctip2 (25B6)	Abcam		Cat# ab18465; RRID: AB_2064130
Monoclonal mouse anti-Satb2 (SATBA4B10)	Abcam		Cat# ab51502; RRID: AB_882455
Polyclonal rabbit anti-Tbr2	Abcam		Cat# ab23345;
			RRID: AB_778267
Polyclonal rabbit anti-phospho-Histone H3 (Ser10) (anti-pH3)	Millipore Sigma		Cat# 06-570; RRID: AB_310177
Monoclonal rabbit cleaved caspase-3 (Asp175) (5A1E) (anti-cl caspase-3 )	Cell Signaling Technology		Cat# 9664; RRID: AB_2070042
Polyclonal chicken anti-GFP	Aves Labs		Cat# GFP-1020; RRID: AB_10000240
Polyclonal rabbit anti-RFP	US Biological		Cat# R1310-02; RRID: N/A
Bacterial and Virus Strains
NEB 5-alpha Competent E. coli (High Efficiency)	New England BioLabs		Cat# C2987H
Biological Samples
Human embryonic brain tissue	Zagreb Brain Collection		http://www.zagrebbraincollection.hr/
Critical Commercial Assays
TruSeq RNA Library Prep Kit v2	Illumina		RS-122-2001; RS-122-2002
Library Quantification Kit Illumina/Universal	Roche		Cat# KK4824
Dual-Luciferase Reporter Assay System	Promega		Cat# E1910
LightSwitch Dual Assay Kit	Active Motif		Cat# 32035
TURBO DNase	ThermoFisher Scientific		Cat# AM2238
TaqMan RNA-to-CT 1-step kit	Applied Biosystems		Cat# 4392938
RNAqueous-Micro Total RNA Isolation Kit	ThermoFisher Scientific		Cat# AM1931
ChemiGlow West Chemiluminescence Substrate Kit	ProteinSimple		Cat# 60-12596-00
EZ-Magna RIP RNA-Binding Protein Immunoprecipitation Kit	Millipore Sigma		Cat# 17-701
Deposited Data
Unprocessed sequencing data from polysome fractionated E13 and E16 neocortices	This paper		GEO: GSE77647
Experimental Models: Cell Lines
Neuro2a (N2a)	ATCC		Cat# CCL-131, RRID: CVCL_0470
Experimental Models: Organisms/Strains
Mouse: CD-1	Charles River	Strain code: 022
Mouse: Tg(Elavl4-EGFP)CZ64Gsat (HuD-GFP)	The Jackson Laboratory, GENSAT,	MGI:3840927
	(Gong et al., 2003)
Mouse: Tg(Nes-EGFP)33Enik (Nestin-GFP)	The Jackson Laboratory,	MGI:5523870
	(Migone et al., 2004)
Mouse: Tg(Eomes-EGFP)DQ10Gsat (Tbr2-GFP)	The Jackson Laboratory, GENSAT,	MGI:3842992
	(Gong et al., 2003)
Mouse: Celf1 KO	(Kress et al., 2007)	N/A
Oligonucleotides
Celf1 shRNA:	Origene		Cat#
GACCTGATGGCTTGAGCAGAGGTTGTGCA			TF514753B (Outdated #: FI584919)
HuDiso3 shRNA, custom:	Origene		Cat# HC121119A
TTTAAGAGAAGAGTCGAAGCGCTGCGAGA
Primer sequences (Table S4)	This paper		N/A
qRT Probes (Table S5)	This Paper		N/A
Recombinant DNA
	Origene		Cat#
			TR30013, TR30015
	This paper
	This paper
	This paper
	This paper
	SwitchGear		Cat# 32023
	This paper
	This paper
	This paper
	This paper
	Origene		Cat#: PS100010
	Origene		MC216621
	Origene		Cat#
			MC217278
	Genecopoeia		Cat# EX-Mm30154-M46
	Genecopoeia		Cat# EX-Mm26736-M46
	Genecopoeia		Cat# EX-Mm29523-M46
	Genecopoeia		Cat# EX-Mm29524-M46
	Addgene		Cat# 38777
	Illumina iGenomes		N/A
	(Trapnell et al., 2009)		RRID: SCR_013035
	(Trapnell et al., 2014)		RRID: SCR_014597
	(Trapnell et al., 2014)		RRID: SCR_014568
	(Reimant et al., 2016)		RRID:SCR_006809
	(Durinck et al., 2009)
	(Kanehisa et al, 2016)		RRID:SCR_012773
	(Heinz et al., 2010)		RRID: SCR_010881
	GraphPad Software		RRID: SCR_002798
	NIH		RRID:SCR_002285
	http://www.gimp.org/		RRID: SCR_003182
	OMIM		RRID: SCR_006437
	Wellcome Sanger Institute		N/A
	Broad Institute		RRID: SCR_004068
	NCBI		RRID: SCR_004870
	Syngene		N/A
	Adobe		RRID:SCR_010279
	Olympus		RRID: SCR_014215
	(Micallef and Rodgers, 2014)		RRID:SCR_016457
	Invitrogen		Cat# 11668027
	Molecular Machines & Industries		Cat# 50102

## Sheet: Reagents 2
Reagent	Catalog	Lot	Producer
Albumin	A2134		Biomatik
Antioxidant	NP0005	1949742	Invitrogen
ChemiGlow	60-12596-00-2	TA265037	ProteinSimple
Dulbecco's PBS 1x	02-0119-1000	18B225302	VWR
FBS	900-108	A84F001	Gemini
Fluorinert FC-40	F9755	MKBT0857V	Sigma
GlutaMAX	35050-061		Gibco
Glycine	BDH4156		BDH
l-Lysine	L5501	BCBC1966	Sigma
LDS 4X	NP0007		invitrogen
Lipofectamine 2000	11668-019		Invitrogen
Milk, nonfat powdered (proteomics)	M203		VWR
mmi Slides RNAse Free	50102		MMI AG
NanoDrop	ND-1000		Thermo
Nitrocellulose (MCE)	1215471		GVS Life Sciences
Normal Donkey Serum	017-000-121	137609	Jackson Immuno Research
NuPage 4-12% Bis-Tris Gel (10 well)	NP0336	18041112	Invitrogen
NuPage 4-12% Bis-Tris Gel (15 well)	NP0335	18020971	Invitrogen
NuPage MOPS SDS running buffer	NP0001	1878553	invitrogen
Paraformaldehyde	158127		Sigma-Aldrich
PBS, 1X	21-040-CV	6717004	Corning Cellgro
Penicillin Streptomycin	30-001-CI		Corning
Pierce 660 nm Protein Assay Reagent	22660		Thermo
Reducing Agent (10X)	NP0009		Invitrogen
Sodium Pyruvate	11360-070		Gibco
T-PER (Tissue Protein Extraction Reagent)	78510		Thermo
Thinwall Polypropylene Tube	347357	Z60916SCA	Beckman Coulter
Triton X-100	X100	SLBT3018	Sigma
TrypLE Express	12604-021		Gibco

## Sheet: Primer Sequences
construct	forward (5'-3')	reverse (5'-3')
full length HuD2 5'UTR	aaaaacttaagggctctgttcagttgttctta	aaaaaccatggtcttattggcaaatattgggtc
full length HuD3 5'UTR	aaaaacttaaggcgcgggacccagtgagaa	aaaaaccatggcttcgcggaggcggggt
full length HuD4 5'UTR	aaaaacttaagatctctccatttctgtgctgg	aaaaaccatggctgtgatcagaagatggaccc
HuD4 5'UTR 1-143	ctcgcctttcttaagatctctcc	tgttcccatgggcgtttactgaagcccaaat
HuD4 5'UTR 144-341	accgtcttaagtgcatcttgtatttcaaagag	ttggaagccatggctgtgatc
HuD4 5’UTR 144-248	accgtcttaagtgcatcttgtatttcaaagag	tgttcccatggcagagaaggaagcaacaactc
HuD 3'UTR	ctcgagatttctcacccttacttatt	gcggccgcttcattctacacactttcat
Nestin-GFP	TTGATTATTGACTAGGTCGACgGAgCAGGAgAAACAGGGCCTACAGAG	TCTAGTTAGCCAGAGgGTGGATCCCGGCCGCGGGTAC
HUD4 OE	gctcggtaagccgaCatgaggctccagaaccagat	GGGGCGGAATTCGTTtcagtaggatttgtgggctttg
HUD3 OE	gctcggtaagccgaCatggagtggaatggcttgaa	GGGGCGGAATTCGTTtcagtaggatttgtgggctttg

## Sheet: Probes
Target	Code
ActB	Mm00607939_s1
Atxn1	Mm00485928_m1
Bcl11b	Mm00480516_m1
Celf1	Mm01328004_m1
Celfpan	AIT95ZR
Cugbp1 Long+Short	Mm01334991_m1
Cugbp1 V1 Long	mM01334992_m1
Cux1	Mm01195598_m1
Gapdh	mM99999915_g1
HuDiso1+4	Mm01263578_m1
HuDiso2	Mm01261845_m1
HuDiso3	Mm00516018_m1
HuDiso4	Mm01263581_m1
HuD-pan	AIRR9ZJ
Luciferase	Mr03987587_mr
HuDiso1,2,4	Mm01263580_m1
RenSP	AI5IRAZ
Tle4	Mm01195172_m1
Target	FISH DNA probe (IDT)
5’ UTR-Elavl4-v3	5'-Cy3-CTTCGCGGAGGCGGGGTCCGGGGTAAGCGATGGAGGCCCCAGCGGGCACGGCGGGCTCGAGGACGCCGGACGAGTCGCTTCTCACTGGGT-Cy3-3'
5’ UTR-Elavl4-v1&4	5'-Cy5-CTTTGAAATACAAGATGCAGCGTTTACTGAAGCCCAAATAAATCACTCTCTTTGCCGTTTTGACTGCGCAGTCCCCAGAAACACAACTGC-Cy5-3'
hELAVL4-pan-DIG	5'-DIG-AATTTTGTCTCTCACAAGTTTGCAGGATTCTATTTCACCAATGCTCCCGAAGAGACTCCTGAATTCTTCTTGGGTCATAT-DIG-3'

## Sheet: Plasmids
Name	Code	Lot	Company	Type	Vector	Accension	Product ID	Sequence
Celf1 Mouse shRNA Plasmid (Locus ID 13046)	TF514753B	411	Origene	shRNA	pRFP-C-RS		old name: FI584919	GACCTGATGGCTTGAGCAGAGGTTGTGCA
pCMV6-AC-GFP Tagged Cloning Vector	CAT#: PS100010		Origene	OE	pCMV6-AC-GFP
Control shRNA	TR3007	211	Origene	shRNA	pGFP-V-RS
Control shRNA	TR30015		Origene	shRNA	pRFP-C-RS
Control shRNA	TR30013		Origene	shRNA	pGFP-V-RS
Cugbp1	EX-Mm02011-M33		Genecopoeia	OE
Cugbp1 Long	MC217278		Origene	OE	pCMV6-Entry	mM_017368
Cugbp1 Long	Ex-Mm02010-M46		Genecopoeia	OE
Cugbp1 Short	MC216621		Origene	OE	pCMV6-Entry	mM_198683
Cugbp1 Short	EX-Mm02011-M46		Genecopoeia	OE
Cugbp1 Variant 1 Long	MSH031592-mU6		Genecopoeia	shRNA
Cugbp1 Variant 1 Long CUSTOM	HC120852		Origene	shRNA				AGCCGCTGGAAGCTAAAGCTGTGTATATTTGTGGATCAGACAAGTGCAGCAAGTTATTATCATTGGCTTCTGAAGGGGAGAGTGAGGTGATGGCTGCGTTTAAGTT
Cugbp1 Variant 2 Short	MSH043146-mU6		Genecopoeia	shRNA
Elavl4 Mouse shRNA Plasmid	CAT#: TG501025	411	Origene	shRNA	pGFP-V-RS
Exact shRNA: HuD Iso2&3 CUSTOM	HC121119A	411	Origene	shRNA				TTTAAGAGAAGAGTCGAAGCGCTGCGAGA
HuDiso1	EX-Mm30154-M46		Genecopia	OE	M46
HuDiso2	EX-Mm26736-M46		Genecopia	OE	M46
HuDiso3	EX-Mm29523-M46		Genecopia	OE	M46
HuDiso3	EX-Mm29523-M33		Genecopia	OE	M33
HuDiso4	EX-Z6859-M33		Genecopia	OE	M33
HuDiso4	EX-Mm29524-M46		Genecopia	OE	M46
LightSwitch™ 3′UTR Reporter Empty Vector	32022		Switchgear	OE			S690005
LightSwitch™ 5´UTR Reporter Empty Vector	32023		Switchgear	OE			S690005
pCdk5r-Fezf2-IRES-GFP			Gift from Arlotta	OE			see APE file for full sequence
