# Supplementary material for: Translational derepression of Elavl4 isoforms at their alternative 5′ UTRs determines neuronal development
Source: Nat Commun. 2020 Apr 3;11:1674. doi: 10.1038/s41467-020-15412-8 (PMC7125149; doi:10.1038/s41467-020-15412-8)
Supplement: Supplementary file 8 — Source Data [file 41467_2020_15412_MOESM8_ESM.xlsx]

## Sheet: Fig 1g
E13 pan-HuD qRT	E16 pan-HuD qRT
0.017528	0.015411
0.017173	0.015384
0.017188	0.014397
0.019111	0.017956
0.018724	0.017925
0.01874	0.016774
0.021107	0.017312
0.02068	0.017282
0.020698	0.016172

## Sheet: Fig 1i
E13	E16
0.00501071	0.00710923
0.00221742	0.00247572
norm to E13
0.00361407
1.38645	1.9671
0.613552	0.685023

## Sheet: Fig 1j
Nestin-GFP FACS						Normalized to Gapdh
						Nestin-GFP
						E13	E16
						0.714943	2.17903
						0.569701	1.24846
							1.78569
						Normalized to E13
						0.642322
						1.11306	3.39243
						0.88694	1.94366
							2.78005

## Sheet: Fig 2b
Probe	Atxn1				HuD2				HuD3				HuD4				PanHuD				HuD1+4
Replicates	1	2	3	4	1	2	3	4	1	2	3	4	1	2	3	4	1	2	3	4	1	2	3	4
Tbr2 e13	0.00271119	0.0023863	0.000783031		0.0496558	0.0342743	0.00708412	0.0199081	0.000182378	0.000654757	0.000509408		0.0205027	0.0151641	0.00489413		0.00616568	0.00522316	0.00725115		0.0206406	0.0205698	0.0182616	0.00592591
Tbr2 e16	0.00855884	0.021638	0.00303019		0.0303952	0.0485546			0.000135859	0.000253839			0.0240817	0.0297738	0.00804621		0.0093043	0.00900026	0.00553786		0.0230516	0.0372552	0.00566716
nestin e13	0.00385847	0.00420314	0.00322492		0.0150502	0.014196	0.0280505		0.000437531	0.000225274	4.38884e-05		0.00906972	0.0115292	0.0144208		0.00501071	0.00221742			0.0163138	0.0137302	0.0149026
nestin e16	0.0376877	0.0262542	0.0173543	0.0236239	0.0335674	0.0509909	0.0353827	0.0305982	0.000193517	7.39062e-05	0.000683381	7.28827e-05	0.0265182	0.0432124	0.0225353	0.0320431	0.00710923	0.00247572			0.0306886	0.0306095	0.0243866	0.031731

## Sheet: Fig 3B
WB	CP	CP e13 Cugbp1L	CP e16 cugbp1L		CP e13 Cugbp1S	CP e16 cugbp1S
LCM of VZ/CP		89.3294	104.27		90.1725	125.64
IB: Celf1		103.393	137.74		93.1257	121.57
IB: Gapdh		91.3257	140.79		112.205	126.35
			114.58		116.016	138.64
	VZ	E13 VZ Cugbp1L	E16 VZ Cugbp1L		VZ E13 Cugp1S	VZ E16 Cugbp1S
		0.964615	0.631823		1.00271	0.303107
		1.04033	0.633681		1.00126	0.380572
		0.995054	0.606102		0.996024	0.384191
		0.975303	0.755207		0.89756	0.623815
		0.975951	0.713342		0.786114	0.54636
		1.04875	0.806524		1.31633	0.683894
		1.03032	0.330207		1.03474	0.628477
		0.982445	0.442515		0.987237	0.611485
		0.987231	0.571012		0.978019	0.605012

## Sheet: Fig 3e
	Celf1 RIP																													IgG RIP
Elavl4-v3	11.99	17.19	2.84	8.77	13.61	4.18	13.49																							0.63	1.44	1.2	0.3	1.02	1.84	0.58
Elavl4-v1&4	61.82	75.76	46.04	19.25	19.08	49.65	30.71	19.33	20.85	8.61	11.05	12.79	13.4	14.69	23.38	10.05	13.4	14.69	28.12	10.79	12.24	10.22	56.77	25.26	9.15	72.72	6.37			1.25	1.01	1.06	0.61	0.45	2.52	2.32	0.71	0.61	0.37	0.63	0.46	0.44	0.43	0.32	2.18	0.6	0.5	1.39	0.6
Celf1	18.88	18.76	21.21	31.08	15.5	30.07	14.81	30.71	8.86	34.58	8.21	34.03	41.1	41.36	16.99	12.55	41.37	40.02	9.8	10.89	9.25	9.6	8.88	9.88	9	13.32	12.79	9.88	9	0.18	0.14	0.93	0.96	1.34	1.05	1.32	1.26	1.26	1.12	1.43	1.25	1.01	1.06	0.61	0.45	2.52	2.32	0.71	0.61
18S	0.82	0.88	0.59	0.88	0.71	0.64	0.62	0.96	1.43	1.19	0.47	0.43	0.7	0.64	1.14	0.99	0.7	0.64												2.04	2.58	0.8	0.31	0.39	1.66	2.29	0.41	0.39	0.4	0.34	0.38
[truncated: 3 more columns]

## Sheet: Fig 4B
WB					Fig 4b'
N2a					Ctrl OE	CugL OE	CugS OE
Celf1 OE					0.94613	1.08288	0.438312
IB: Elavl4					0.849294	0.972045	0.50483
IB: Gapdh					1.16469	1.81374	0.77672

## Sheet: Fig 4e
panel 1
control oe						celf1s oe
1.04062	0.981633	1.03493	1.04957	0.973485	0.919763	0.742069	0.733483	0.75119	0.771828	0.705605	0.711241
panel 2
control oe left	celf1s oe left	control oe middle	celf1s oe middle	control oe right	celf1s oe right
0.879288	0.518951	0.492983	0.463523	0.607759	0.59208
0.897931	0.518951	0.490977	0.463523	0.594887	0.59208
1.99436	0.523661	0.703179	0.653914	0.611435	0.613478
2.03446	0.523661	0.71435	0.653914	0.596626	0.613478
1.63192	0.517003	0.849269	0.51091	1.22291	0.67965
1.62677	0.517003	0.857704	0.51091	1.19318	0.67965
panel 3
Control OE 13-48	Celf1S OE 13-48	control oe 1-48, 13-24 del	celf1s oe 1-48, 13-24 del
0.969856	1.0119	0.821916	0.938498
0.957203	0.969237	0.839024	0.905904
1.23947	0.902187	0.679705	0.750637
1.24371	0.879942	0.69244	0.768862
1.51167	0.970146	0.819379	0.948305
1.43774	0.922968	0.787895	0.92387

## Sheet: Fig 4f
1st panel
	Control OE						Celf1S OE
FL	1.31538	1.21559	0.970118	0.942887	0.79306	0.762967	0.790255	0.806878	0.868539	0.905383	0.533499	0.502689
2nd panel
Control OE 1st half	Celf1S OE 1st half	control oe 2nd half	celf1s oe 2nd haf
0.938172	0.892931	1.423	1.09244
0.954421	0.89917	1.34647	1.06323
1.1349	1.02389	1.35295	1.04095
1.11724	1.05184	1.31493	1.00183
0.955154	0.595287	1.38276	0.773997
0.900112	0.655923	1.3475	0.7336
3rd panel
Con + 144-248	Cug + 144-248	Con + 249-284	Cug + 249-284	control oe 261-296	celf1s oe 261-296	Con + 297-341	Cug + 297-341	Con + 249-296del273-284	Cug + 249-296del273-284
0.774222	0.499712	1.33933	1.25036	0.44061	0.660398	1.30774	1.19672	1.23621	0.987822
0.80278	0.495468	1.30237	1.25184	0.429948	0.643147	1.30881	1.2102	1.15159	0.94145
0.538367	0.485772	1.02527	0.902568	0.467845	0.439185	1.74725	1.2325	1.22766	1.02031
0.517004	0.490489	1.01606	0.874476	0.458112	0.427009	1.80082	1.23904	1.21269	0.996425
0.535149	0.652099	1.58522	0.920874	0.359191	0.704338	1.47357	1.43943	1.07767	0.754377
0.51641	0.647157	1.55532	0.928403	0.345366	0.67175	1.41961	1.35137	1.02781	0.756182

## Sheet: Fig 4d
	Control OE								Celf1S OE
-v2	0.950006	0.940936	1.01084	0.930383	1.1286	1.07628	0.997183	0.965775	0.831861	0.934335	0.997336	0.970479	0.884455	0.809548	1.0975	1.26506

[truncated: 33 more sheets: Fig 4g, Fig 4h, Fig 5a,b+S2d, Fig 5c, Fig 5d, Fig 5e, Fig 6d, Fig 7b-e, Fig 8e, Fig 8f, Fig 8g, Fig 8h, Fig S2b, Fig S2c, Fig S4c-e, Fig s5a, Fig s5c, Fig s5d, Fig s5e, Fig s6a …]
